# Supplementary material for: The Effect of Human and Bovine Milk Osteopontin on Intestinal Caco-2 Cells: A Transcriptome Comparison
Source: Nutrients. 2023 Feb 25;15(5):1166. doi: 10.3390/nu15051166 (PMC10005736; doi:10.3390/nu15051166)
Supplement: Supplementary file 1 [file nutrients-15-01166-s001.zip › Table S1.xlsx]

## Sheet: hOPN
Differentially expressed genes (DEGs) in the differentiated colon adenocarcinoma cell line, Caco-2, in response to in vitro gastrointestinal digested human milk OPN (P-adj < 0.05, and |log2FC| > 1),
Gene	Gene_description	chrom	baseMean	log2FC	Fold Change	pvalue	padj	lfcSE	stat	GO_info	Gene_stable_ID	Transcript_stable_ID
A1CF	APOBEC1 complementation factor [Source:HGNC Symbol;Acc:24086]	10	54.315	-1.01717	0.494083	4.33233e-07	0.000204656	0.201271	-5.05374	GO:0030895 apolipoprotein B mRNA editing enzyme complex; GO:0016556 mRNA modification; GO:0016554 cytidine to uridine editing; GO:0050821 protein stabilization; GO:0006397 mRNA processing; GO:0005654 nucleoplasm; GO:0010467 gene expression; GO:0003727 single-stranded RNA binding; GO:0005783 endoplasmic reticulum; GO:0003676 nucleic acid binding; GO:0005737 cytoplasm; GO:0005515 protein binding; G…	ENSG00000148584	ENST00000374001
ABALON	NA	20	47.1343	-1.15451	0.449217	8.46569e-07	0.000359195	0.234452	-4.92431	NA	NA	NA
ACCS	1-aminocyclopropane-1-carboxylate synthase homolog (Arabidopsis)(non-functional) [Source:HGNC Symbol;Acc:23989]	11	12.772	1.69291	3.23308	9.21806e-05	0.0151064	0.432935	3.9103	; GO:0009058 biosynthetic process; GO:0030170 pyridoxal phosphate binding; GO:0042803 protein homodimerization activity	ENSG00000110455	ENST00000524990
ACIN1	apoptotic chromatin condensation inducer 1 [Source:HGNC Symbol;Acc:17066]	14	37.0096	-1.18673	0.439296	1.30806e-06	0.000510455	0.245268	-4.83852	GO:0003676 nucleic acid binding; GO:0005737 cytoplasm; GO:0005634 nucleus; GO:0000166 nucleotide binding; GO:0030263 apoptotic chromosome condensation; GO:0061574 ASAP complex; GO:0006921 cellular component disassembly involved in execution phase of apoptosis; GO:0035145 exon-exon junction complex; GO:0048025 negative regulation of mRNA splicing, via spliceosome; GO:0045657 positive regulation of…	ENSG00000100813	ENST00000557515
ADNP	activity-dependent neuroprotector homeobox [Source:HGNC Symbol;Acc:15766]	20	13.3596	-1.37069	0.386706	0.000105901	0.0167662	0.353575	-3.87666	GO:0043524 negative regulation of neuron apoptotic process; GO:0003682 chromatin binding; GO:0043565 sequence-specific DNA binding; GO:0006355 regulation of transcription, DNA-dependent; GO:0005615 extracellular space; GO:0003677 DNA binding; GO:0046872 metal ion binding; GO:0006351 transcription, DNA-templated; GO:0005515 protein binding; GO:0003700 sequence-specific DNA binding transcription fa…	ENSG00000101126	ENST00000371602
AKAP1	A kinase (PRKA) anchor protein 1 [Source:HGNC Symbol;Acc:367]	17	7.68716	-2.28539	0.20513	0.000181505	0.0251523	0.610502	-3.74346	GO:0005739 mitochondrion; GO:0007596 blood coagulation; GO:0005741 mitochondrial outer membrane; GO:0005829 cytosol; GO:0005515 protein binding; GO:0003723 RNA binding; GO:0016021 integral to membrane;	ENSG00000121057	ENST00000575322
ALDOB	aldolase B, fructose-bisphosphate [Source:HGNC Symbol;Acc:417]	9	630.316	1.00092	2.00127	0.000423865	0.0476465	0.283968	3.52476	GO:0070072 vacuolar proton-transporting V-type ATPase complex assembly; GO:0006116 NADH oxidation; GO:0006001 fructose catabolic process; GO:0070061 fructose binding; GO:0030388 fructose 1,6-bisphosphate metabolic process; GO:0032781 positive regulation of ATPase activity; GO:0034451 centriolar satellite; GO:0006094 gluconeogenesis; GO:0051117 ATPase binding; GO:0006000 fructose metabolic process…	ENSG00000136872	ENST00000374855
ANKRD1	ankyrin repeat domain 1 (cardiac muscle) [Source:HGNC Symbol;Acc:15819]	10	67.0199	-1.33608	0.396094	6.47694e-09	5.59804e-06	0.230202	-5.80395	GO:0001105 RNA polymerase II transcription coactivator activity; GO:0035994 response to muscle stretch; GO:0031432 titin binding; GO:0055008 cardiac muscle tissue morphogenesis; GO:0071260 cellular response to mechanical stimulus; GO:0043517 positive regulation of DNA damage response, signal transduction by p53 class mediator; GO:0010976 positive regulation of neuron projection development; GO:00…	ENSG00000148677	ENST00000371697
ANKRD17	ankyrin repeat domain 17 [Source:HGNC Symbol;Acc:23575]	4	40.3155	-1.21624	0.430403	1.27245e-06	0.000499901	0.251081	-4.84401	GO:0051151 negative regulation of smooth muscle cell differentiation; GO:0019048 modulation by virus of host morphology or physiology; GO:0001955 blood vessel maturation; GO:0005737 cytoplasm; GO:0005515 protein binding; GO:0005634 nucleus; GO:0003723 RNA binding	ENSG00000132466	ENST00000358602
AP5B1	adaptor-related protein complex 5, beta 1 subunit [Source:HGNC Symbol;Acc:25104]	11	8.03562	-2.07028	0.238113	4.63859e-05	0.00903564	0.508278	-4.07313	GO:0030119 AP-type membrane coat adaptor complex; GO:0005765 lysosomal membrane; GO:0016197 endosomal transport; GO:0015031 protein transport; GO:0005515 protein binding	ENSG00000254470	ENST00000532090
APAF1	apoptotic peptidase activating factor 1 [Source:HGNC Symbol;Acc:576]	12	23.2861	-1.22158	0.428814	0.000374729	0.043593	0.343403	-3.55727	GO:0072432 response to G1 DNA damage checkpoint signaling; GO:0043293 apoptosome; GO:0008635 activation of cysteine-type endopeptidase activity involved in apoptotic process by cytochrome c; GO:0006919 activation of cysteine-type endopeptidase activity involved in apoptotic process; GO:0008656 cysteine-type endopeptidase activator activity involved in apoptotic process; GO:0006309 apoptotic DNA f…	ENSG00000120868	ENST00000551964
APOL6	apolipoprotein L, 6 [Source:HGNC Symbol;Acc:14870]	22	24.64	1.63462	3.10505	8.05933e-07	0.000343201	0.331302	4.93393	GO:0006869 lipid transport; GO:0042157 lipoprotein metabolic process; GO:0005319 lipid transporter activity; GO:0008289 lipid binding; GO:0005576 extracellular region; GO:0005737 cytoplasm	ENSG00000221963	ENST00000409652
ARHGAP26	Rho GTPase activating protein 26 [Source:HGNC Symbol;Acc:17073]	5	7.78555	-2.40732	0.188505	0.000101421	0.0162553	0.6193	-3.88717	GO:0046847 filopodium assembly; GO:0008093 cytoskeletal adaptor activity; GO:0032321 positive regulation of Rho GTPase activity; GO:0017124 SH3 domain binding; GO:0007399 nervous system development; GO:0005925 focal adhesion; GO:0030036 actin cytoskeleton organization; GO:0007165 signal transduction; GO:0005856 cytoskeleton; GO:0005622 intracellular; GO:0051056 regulation of small GTPase mediated…	ENSG00000145819	ENST00000274498
ARHGEF11	Rho guanine nucleotide exchange factor (GEF) 11 [Source:HGNC Symbol;Acc:14580]	1	34.7164	1.51353	2.85508	1.10897e-08	8.86275e-06	0.26492	5.71316	GO:0006941 striated muscle contraction; GO:0048011 neurotrophin TRK receptor signaling pathway; GO:0097190 apoptotic signaling pathway; GO:0006928 cellular component movement; GO:0007266 Rho protein signal transduction; GO:0001664 G-protein coupled receptor binding; GO:0043065 positive regulation of apoptotic process; GO:0030010 establishment of cell polarity; GO:0038032 termination of G-protein …	ENSG00000132694	ENST00000368194
ARID1B	AT rich interactive domain 1B (SWI1-like) [Source:HGNC Symbol;Acc:18040]	6	6.83049	-2.57493	0.16783	0.000268283	0.0338051	0.706594	-3.64414	GO:0005488 binding; GO:0048096 chromatin-mediated maintenance of transcription; GO:0016514 SWI/SNF complex; GO:0003713 transcription coactivator activity; GO:0007399 nervous system development; GO:0043231 intracellular membrane-bounded organelle; GO:0005622 intracellular; GO:0003677 DNA binding; GO:0006351 transcription, DNA-templated; GO:0005515 protein binding; GO:0005634 nucleus	ENSG00000049618	ENST00000350026
ARID3A	AT rich interactive domain 3A (BRIGHT-like) [Source:HGNC Symbol;Acc:3031]	19	335.204	-1.10325	0.465468	3.19329e-07	0.000160602	0.215829	-5.11167	GO:0003682 chromatin binding; GO:0006355 regulation of transcription, DNA-dependent; GO:0045121 membrane raft; GO:0005622 intracellular; GO:0003677 DNA binding; GO:0005737 cytoplasm; GO:0045944 positive regulation of transcription from RNA polymerase II promoter; GO:0042803 protein homodimerization activity; GO:0006351 transcription, DNA-templated; GO:0005515 protein binding; GO:0003700 sequence-…	ENSG00000116017	ENST00000263620
ARL5B	ADP-ribosylation factor-like 5B [Source:HGNC Symbol;Acc:23052]	10	65.799	-1.18038	0.441235	1.56795e-10	1.81138e-07	0.184475	-6.39861	GO:0019001 guanyl nucleotide binding; GO:0006886 intracellular protein transport; GO:0031683 G-protein beta/gamma-subunit complex binding; GO:0007186 G-protein coupled receptor signaling pathway; GO:0004871 signal transducer activity; GO:0003924 GTPase activity; GO:0005622 intracellular; GO:0005525 GTP binding; GO:0007264 small GTPase mediated signal transduction; GO:0005737 cytoplasm; GO:0005634…	ENSG00000165997	ENST00000377275
ARRDC3	arrestin domain containing 3 [Source:HGNC Symbol;Acc:29263]	5	19.926	2.35398	5.11234	4.37283e-11	5.73287e-08	0.357159	6.59086	GO:0090327 negative regulation of locomotion involved in locomotory behavior; GO:0044252 negative regulation of multicellular organismal metabolic process; GO:0031651 negative regulation of heat generation; GO:0071879 positive regulation of adrenergic receptor signaling pathway; GO:0031699 beta-3 adrenergic receptor binding; GO:0060613 fat pad development; GO:0001659 temperature homeostasis; GO:0…	ENSG00000113369	ENST00000265138
ATG12	autophagy related 12 [Source:HGNC Symbol;Acc:588]	5	41.5758	-1.21956	0.429414	3.60451e-05	0.0074703	0.295188	-4.13147	GO:0034045 pre-autophagosomal structure membrane; GO:0000045 autophagic vacuole assembly; GO:0032480 negative regulation of type I interferon production; GO:0043234 protein complex; GO:0045087 innate immune response; GO:0005737 cytoplasm; GO:0005515 protein binding; GO:0016020 membrane; GO:0006914 autophagy;	ENSG00000145782	ENST00000509910
B9D1	B9 protein domain 1 [Source:HGNC Symbol;Acc:24123]	17	13.414	1.57191	2.97299	0.000171452	0.0241223	0.418313	3.75774	; GO:0060563 neuroepithelial cell differentiation; GO:0035051 cardiocyte differentiation; GO:0036038 TCTN-B9D complex; GO:0032880 regulation of protein localization; GO:0042733 embryonic digit morphogenesis; GO:0008158 hedgehog receptor activity; GO:0007224 smoothened signaling pathway; GO:0005932 microtubule basal body; GO:0035869 ciliary transition zone; GO:0001701 in utero embryonic developmen…	ENSG00000108641	ENST00000575403
BCCIP	BRCA2 and CDKN1A interacting protein [Source:HGNC Symbol;Acc:978]	10	67.1833	-1.12885	0.45728	7.25743e-09	6.09212e-06	0.195139	-5.78486	GO:0019908 nuclear cyclin-dependent protein kinase holoenzyme complex; GO:0019207 kinase regulator activity; GO:0061101 neuroendocrine cell differentiation; GO:0000079 regulation of cyclin-dependent protein serine/threonine kinase activity; GO:0007049 cell cycle; GO:0006281 DNA repair; GO:0005515 protein binding; GO:0005634 nucleus	ENSG00000107949	ENST00000278100
BCL7B	B-cell CLL/lymphoma 7B [Source:HGNC Symbol;Acc:1005]	7	6.72941	-3.13786	0.113608	9.7205e-05	0.0157309	0.805103	-3.89746	GO:0003779 actin binding; GO:0008150 biological_process; GO:0005575 cellular_component;	ENSG00000106635	ENST00000223368
BMP2	bone morphogenetic protein 2 [Source:HGNC Symbol;Acc:1069]	20	54.1447	-2.61883	0.162799	2.68249e-11	3.63948e-08	0.39304	-6.66302	GO:2000065 negative regulation of cortisol biosynthetic process; GO:0070700 BMP receptor binding; GO:0060804 positive regulation of Wnt signaling pathway by BMP signaling pathway; GO:0051042 negative regulation of calcium-independent cell-cell adhesion; GO:0032348 negative regulation of aldosterone biosynthetic process; GO:0003308 negative regulation of Wnt signaling pathway involved in heart dev…	ENSG00000125845	ENST00000378827
BMP2K	BMP2 inducible kinase [Source:HGNC Symbol;Acc:18041]	4	15.5094	1.24988	2.37821	0.000364423	0.0426491	0.350637	3.56459	GO:0016772 transferase activity, transferring phosphorus-containing groups; GO:0004713 protein tyrosine kinase activity; GO:0006468 protein phosphorylation; GO:0004672 protein kinase activity; GO:0004674 protein serine/threonine kinase activity; GO:0005524 ATP binding; GO:0019208 phosphatase regulator activity; GO:0030500 regulation of bone mineralization; GO:0005634 nucleus;	ENSG00000138756	ENST00000389010
BORCS7	NA	10	49.6721	1.28776	2.4415	7.80997e-08	4.71715e-05	0.239742	5.37146	NA	NA	NA
BRD3	bromodomain containing 3 [Source:HGNC Symbol;Acc:1104]	9	14.4562	-1.60229	0.329354	0.000180375	0.0250253	0.427845	-3.74503	GO:0070577 histone acetyl-lysine binding; GO:0016568 chromatin modification; GO:0006357 regulation of transcription from RNA polymerase II promoter; GO:0003682 chromatin binding; GO:0006351 transcription, DNA-templated; GO:0005515 protein binding; GO:0005634 nucleus;	ENSG00000169925	ENST00000303407
BRWD3	bromodomain and WD repeat domain containing 3 [Source:HGNC Symbol;Acc:17342]	X	26.8593	-1.21661	0.430292	0.000169098	0.0238868	0.323463	-3.7612	GO:0008360 regulation of cell shape; GO:0007010 cytoskeleton organization; GO:0005515 protein binding	ENSG00000165288	ENST00000373275
C12orf49	chromosome 12 open reading frame 49 [Source:HGNC Symbol;Acc:26128]	12	23.2629	-1.32472	0.399228	0.000111014	0.0174103	0.342732	-3.86516	GO:0005576 extracellular region;	ENSG00000111412	ENST00000261318
C1RL-AS1	NA	12	4.30506	3.74971	13.4517	0.000197848	0.0269686	1.00751	3.72175	NA	NA	NA
C2CD2	C2 calcium-dependent domain containing 2 [Source:HGNC Symbol;Acc:1266]	21	5.77761	-3.21167	0.107942	0.000368974	0.0430092	0.901817	-3.56133	; GO:0005829 cytosol; GO:0005576 extracellular region; GO:0005515 protein binding; GO:0005634 nucleus	ENSG00000157617	ENST00000449165
CAVIN1	NA	17	57.0755	-1.32702	0.39859	2.55658e-07	0.000131993	0.257499	-5.15351	NA	NA	NA
CCDC170	coiled-coil domain containing 170 [Source:HGNC Symbol;Acc:21177]	6	20.2095	1.10616	2.15272	0.000339113	0.0403344	0.308689	3.58343	GO:0006919 activation of cysteine-type endopeptidase activity involved in apoptotic process; GO:0006915 apoptotic process; GO:0005739 mitochondrion	ENSG00000120262	ENST00000239374
CCDC186	NA	10	29.295	-1.26818	0.415182	4.44096e-06	0.00142748	0.276317	-4.5896	NA	NA	NA
CCDC93	coiled-coil domain containing 93 [Source:HGNC Symbol;Acc:25611]	2	27.3154	-1.11066	0.463083	2.91936e-05	0.00628476	0.265729	-4.17967		ENSG00000125633	ENST00000376300
CEBPA-DT	NA	19	24.6377	1.25914	2.39352	0.000114069	0.0178175	0.326325	3.85853	NA	NA	NA
CHD1	chromodomain helicase DNA binding protein 1 [Source:HGNC Symbol;Acc:1915]	5	6.58175	-2.43697	0.184671	0.000299961	0.0368132	0.674064	-3.61533	GO:0006338 chromatin remodeling; GO:0004386 helicase activity; GO:0006357 regulation of transcription from RNA polymerase II promoter; GO:0004003 ATP-dependent DNA helicase activity; GO:0035064 methylated histone residue binding; GO:0003677 DNA binding; GO:0003676 nucleic acid binding; GO:0005524 ATP binding; GO:0005737 cytoplasm; GO:0006351 transcription, DNA-templated; GO:0005515 protein bindin…	ENSG00000153922	ENST00000284049
CLCN3	chloride channel, voltage-sensitive 3 [Source:HGNC Symbol;Acc:2021]	4	36.6008	-1.27463	0.41333	3.19735e-05	0.00677078	0.306481	-4.15893	GO:0005247 voltage-gated chloride channel activity; GO:0016324 apical plasma membrane; GO:0005622 intracellular; GO:0055085 transmembrane transport; GO:0005216 ion channel activity; GO:0016021 integral to membrane; GO:0048388 endosomal lumen acidification; GO:0030658 transport vesicle membrane; GO:0012506 vesicle membrane; GO:0005770 late endosome; GO:0015297 antiporter activity; GO:0030554 adeny…	ENSG00000109572	ENST00000511092
COBL	cordon-bleu WH2 repeat protein [Source:HGNC Symbol;Acc:22199]	7	54.1455	1.05696	2.08054	1.40992e-07	8.02494e-05	0.200792	5.26395	GO:0003779 actin binding; GO:1900006 positive regulation of dendrite development; GO:0051639 actin filament network formation; GO:0048669 collateral sprouting in absence of injury; GO:0044294 dendritic growth cone; GO:0033504 floor plate development; GO:0003785 actin monomer binding; GO:0001757 somite specification; GO:0044295 axonal growth cone; GO:0030041 actin filament polymerization; GO:00005…	ENSG00000106078	ENST00000431948
COMMD5	COMM domain containing 5 [Source:HGNC Symbol;Acc:17902]	8	64.2961	1.03106	2.04353	7.22908e-08	4.39321e-05	0.191455	5.38538	; GO:0005515 protein binding; GO:0005634 nucleus	ENSG00000170619	ENST00000530332
CPNE1	copine I [Source:HGNC Symbol;Acc:2314]	20	34.7029	1.18156	2.26823	1.79485e-06	0.000679953	0.247435	4.77525	GO:0001786 phosphatidylserine binding; GO:0016192 vesicle-mediated transport; GO:0006629 lipid metabolic process; GO:0005215 transporter activity; GO:0005544 calcium-dependent phospholipid binding; GO:0005515 protein binding; GO:0005634 nucleus;	ENSG00000214078	ENST00000352393
CREBRF	CREB3 regulatory factor [Source:HGNC Symbol;Acc:24050]	5	48.2345	-1.09003	0.469752	2.7295e-06	0.000953534	0.232406	-4.69019	GO:1900102 negative regulation of endoplasmic reticulum unfolded protein response; GO:0032388 positive regulation of intracellular transport; GO:0051222 positive regulation of protein transport; GO:0006986 response to unfolded protein; GO:0034976 response to endoplasmic reticulum stress; GO:0016604 nuclear body; GO:0045732 positive regulation of protein catabolic process; GO:0006810 transport; GO…	ENSG00000164463	ENST00000522692
CYCS	cytochrome c, somatic [Source:HGNC Symbol;Acc:19986]	7	20.7091	-1.69112	0.309687	2.01845e-05	0.00473978	0.396711	-4.26284	GO:0045155 electron transporter, transferring electrons from CoQH2-cytochrome c reductase complex and cytochrome c oxidase complex activity; GO:0008635 activation of cysteine-type endopeptidase activity involved in apoptotic process by cytochrome c; GO:0045333 cellular respiration; GO:0070469 respiratory chain; GO:0005758 mitochondrial intermembrane space; GO:0006309 apoptotic DNA fragmentation; …	ENSG00000172115	ENST00000305786
CYP1A1	cytochrome P450, family 1, subfamily A, polypeptide 1 [Source:HGNC Symbol;Acc:2595]	15	218.09	-1.03914	0.486619	3.22712e-16	9.41358e-13	0.127275	-8.16452	GO:0097267 omega-hydroxylase P450 pathway; GO:0070576 vitamin D 24-hydroxylase activity; GO:0019373 epoxygenase P450 pathway; GO:0070330 aromatase activity; GO:0017144 drug metabolic process; GO:0006805 xenobiotic metabolic process; GO:0042359 vitamin D metabolic process; GO:0019369 arachidonic acid metabolic process; GO:0019825 oxygen binding; GO:0016705 oxidoreductase activity, acting on paired…	ENSG00000140465	ENST00000379727
DDX17	DEAD (Asp-Glu-Ala-Asp) box helicase 17 [Source:HGNC Symbol;Acc:2740]	22	7.97799	-2.28985	0.204497	0.000104038	0.016561	0.590018	-3.88098	GO:0072358 cardiovascular system development; GO:0004386 helicase activity; GO:0009791 post-embryonic development; GO:0008026 ATP-dependent helicase activity; GO:0003676 nucleic acid binding; GO:0005524 ATP binding; GO:0008186 RNA-dependent ATPase activity; GO:2001014 regulation of skeletal muscle cell differentiation; GO:0033148 positive regulation of intracellular estrogen receptor signaling pa…	ENSG00000100201	ENST00000396821
DGKZ	diacylglycerol kinase, zeta [Source:HGNC Symbol;Acc:2857]	11	23.9329	1.51557	2.85911	2.04153e-06	0.000758625	0.319116	4.74927	GO:0046834 lipid phosphorylation; GO:0001727 lipid kinase activity; GO:0004857 enzyme inhibitor activity; GO:0031571 mitotic G1 DNA damage checkpoint; GO:0046580 negative regulation of Ras protein signal transduction; GO:0045930 negative regulation of mitotic cell cycle; GO:0016477 cell migration; GO:0008022 protein C-terminus binding; GO:0007205 protein kinase C-activating G-protein coupled rece…	ENSG00000149091	ENST00000343674
DIDO1	death inducer-obliterator 1 [Source:HGNC Symbol;Acc:2680]	20	20.2177	-1.74637	0.298051	1.12744e-06	0.000455194	0.358746	-4.86798	GO:0006915 apoptotic process; GO:0005737 cytoplasm; GO:0008270 zinc ion binding; GO:0006351 transcription, DNA-templated; GO:0005515 protein binding; GO:0005634 nucleus; GO:0097190 apoptotic signaling pathway	ENSG00000101191	ENST00000395343
DUSP3	dual specificity phosphatase 3 [Source:HGNC Symbol;Acc:3069]	17	168.682	1.12538	2.18159	4.06083e-16	1.15566e-12	0.138309	8.13673	GO:0033549 MAP kinase phosphatase activity; GO:0034146 toll-like receptor 5 signaling pathway; GO:0038124 toll-like receptor TLR6:TLR2 signaling pathway; GO:0038123 toll-like receptor TLR1:TLR2 signaling pathway; GO:0035666 TRIF-dependent toll-like receptor signaling pathway; GO:0034134 toll-like receptor 2 signaling pathway; GO:0048011 neurotrophin TRK receptor signaling pathway; GO:0034162 toll…	ENSG00000108861	ENST00000226004
DUSP8	dual specificity phosphatase 8 [Source:HGNC Symbol;Acc:3074]	11	20.9254	-1.91644	0.264908	1.06481e-08	8.5685e-06	0.335037	-5.72007	GO:0017017 MAP kinase tyrosine/serine/threonine phosphatase activity; GO:0000188 inactivation of MAPK activity; GO:0016311 dephosphorylation; GO:0035335 peptidyl-tyrosine dephosphorylation; GO:0006470 protein dephosphorylation; GO:0016791 phosphatase activity; GO:0008138 protein tyrosine/serine/threonine phosphatase activity; GO:0004725 protein tyrosine phosphatase activity; GO:0005737 cytoplasm;…	ENSG00000184545	ENST00000397374
EI24	etoposide induced 2.4 [Source:HGNC Symbol;Acc:13276]	11	2.98324	-4.89748	0.0335515	7.24505e-05	0.0125199	1.23422	-3.96809	; GO:0042493 response to drug; GO:0031965 nuclear membrane; GO:0030308 negative regulation of cell growth; GO:0006914 autophagy; GO:0005789 endoplasmic reticulum membrane; GO:0006915 apoptotic process; GO:0016021 integral to membrane; GO:0050885 neuromuscular process controlling balance; GO:0008630 intrinsic apoptotic signaling pathway in response to DNA damage; GO:2001244 positive regulation of …	ENSG00000149547	ENST00000529812
ENC1	ectodermal-neural cortex 1 (with BTB domain) [Source:HGNC Symbol;Acc:3345]	5	188.883	1.20454	2.30464	3.3383e-18	1.34316e-14	0.138464	8.69934	GO:0010499 proteasomal ubiquitin-independent protein catabolic process; GO:0017148 negative regulation of translation; GO:0016363 nuclear matrix; GO:0031463 Cul3-RING ubiquitin ligase complex; GO:0007399 nervous system development; GO:0003779 actin binding; GO:0005856 cytoskeleton; GO:0007275 multicellular organismal development; GO:0016567 protein ubiquitination; GO:0005737 cytoplasm; GO:0005515…	ENSG00000171617	ENST00000302351
ENO3	enolase 3 (beta, muscle) [Source:HGNC Symbol;Acc:3354]	17	546.841	1.12515	2.18125	2.53455e-11	3.47922e-08	0.168654	6.67135	GO:0043403 skeletal muscle tissue regeneration; GO:0006096 glycolysis; GO:0004634 phosphopyruvate hydratase activity; GO:0000015 phosphopyruvate hydratase complex; GO:0042493 response to drug; GO:0007568 aging; GO:0046982 protein heterodimerization activity; GO:0000287 magnesium ion binding; GO:0016020 membrane; GO:0042803 protein homodimerization activity; GO:0006094 gluconeogenesis; GO:0006006 …	ENSG00000108515	ENST00000519266
EPB41L4B	erythrocyte membrane protein band 4.1 like 4B [Source:HGNC Symbol;Acc:19818]	9	41.2319	1.14881	2.21731	3.31062e-06	0.00111967	0.247028	4.65054	GO:0031032 actomyosin structure organization; GO:0005200 structural constituent of cytoskeleton; GO:0045177 apical part of cell; GO:0019898 extrinsic to membrane; GO:0008092 cytoskeletal protein binding; GO:0005856 cytoskeleton; GO:0005737 cytoplasm; GO:0005515 protein binding	ENSG00000095203	ENST00000374566
ERBIN	NA	5	60.8159	-1.28181	0.411278	3.46588e-07	0.000171141	0.251525	-5.09617	NA	NA	NA
ERF	Ets2 repressor factor [Source:HGNC Symbol;Acc:3444]	19	153.136	-1.21368	0.431167	7.96421e-17	2.65506e-13	0.145669	-8.33177	GO:0060710 chorio-allantoic fusion; GO:0010668 ectodermal cell differentiation; GO:0007049 cell cycle; GO:0043565 sequence-specific DNA binding; GO:0006355 regulation of transcription, DNA-dependent; GO:0060707 trophoblast giant cell differentiation; GO:0006351 transcription, DNA-templated; GO:0003714 transcription corepressor activity; GO:0003700 sequence-specific DNA binding transcription facto…	ENSG00000105722	ENST00000222329
ESCO2	establishment of sister chromatid cohesion N-acetyltransferase 2 [Source:HGNC Symbol;Acc:27230]	8	31.0127	-1.11537	0.461573	0.000147217	0.0215256	0.293849	-3.79572	; GO:0034421 post-translational protein acetylation; GO:0006275 regulation of DNA replication; GO:0016746 transferase activity, transferring acyl groups; GO:0000785 chromatin; GO:0005654 nucleoplasm; GO:0000278 mitotic cell cycle; GO:0046872 metal ion binding	ENSG00000171320	ENST00000523566
EXOC1	exocyst complex component 1 [Source:HGNC Symbol;Acc:30380]	4	29.9744	1.14817	2.21632	9.47113e-05	0.0154128	0.294119	3.90376	GO:0044267 cellular protein metabolic process; GO:0006887 exocytosis; GO:0000145 exocyst; GO:0015031 protein transport; GO:0005886 plasma membrane	ENSG00000090989	ENST00000381295
FAM189A1	family with sequence similarity 189, member A1 [Source:HGNC Symbol;Acc:29075]	15	29.9466	1.10608	2.1526	1.14694e-05	0.00311778	0.252102	4.38744	GO:0016021 integral to membrane;	ENSG00000104059	ENST00000261275
FAM53C	family with sequence similarity 53, member C [Source:HGNC Symbol;Acc:1336]	5	228.8	-1.00536	0.498146	4.4393e-20	2.58991e-16	0.109554	-9.17684		ENSG00000120709	ENST00000434981
FANCF	Fanconi anemia, complementation group F [Source:HGNC Symbol;Acc:3587]	11	23.8443	1.03533	2.04958	0.000153048	0.022156	0.273458	3.78607	GO:0043240 Fanconi anaemia nuclear complex; GO:0005654 nucleoplasm; GO:0006281 DNA repair; GO:0005515 protein binding; GO:0008150 biological_process; GO:0003674 molecular_function	ENSG00000183161	ENST00000327470
FASTKD2	FAST kinase domains 2 [Source:HGNC Symbol;Acc:29160]	2	88.6533	1.28368	2.43459	3.9917e-14	8.95683e-11	0.16977	7.56126	GO:0045333 cellular respiration; GO:0004672 protein kinase activity; GO:0005739 mitochondrion	ENSG00000118246	ENST00000236980
FICD	FIC domain containing [Source:HGNC Symbol;Acc:18416]	12	11.3405	1.60359	3.03899	0.000138023	0.0205096	0.420704	3.81168	GO:0070733 protein adenylyltransferase activity; GO:0018117 protein adenylylation; GO:0034259 negative regulation of Rho GTPase activity; GO:0005524 ATP binding; GO:0005515 protein binding; GO:0016021 integral to membrane;	ENSG00000198855	ENST00000552695
FUS	fused in sarcoma [Source:HGNC Symbol;Acc:4010]	16	19.0855	1.221	2.33109	0.000142687	0.0210212	0.321024	3.80346	GO:0008219 cell death; GO:0042802 identical protein binding; GO:0000398 mRNA splicing, via spliceosome; GO:0008380 RNA splicing; GO:0005654 nucleoplasm; GO:0010467 gene expression; GO:0003677 DNA binding; GO:0003676 nucleic acid binding; GO:0005737 cytoplasm; GO:0008270 zinc ion binding; GO:0005515 protein binding; GO:0005634 nucleus; GO:0003723 RNA binding; GO:0000166 nucleotide binding;	ENSG00000089280	ENST00000254108
G0S2	G0/G1switch 2 [Source:HGNC Symbol;Acc:30229]	1	776.614	1.01157	2.0161	1.8265e-05	0.00444923	0.236067	4.28511	GO:0097191 extrinsic apoptotic signaling pathway; GO:2001238 positive regulation of extrinsic apoptotic signaling pathway; GO:0005811 lipid particle; GO:0044281 small molecule metabolic process; GO:0044255 cellular lipid metabolic process; GO:0005739 mitochondrion; GO:0005515 protein binding; GO:0003674 molecular_function	ENSG00000123689	ENST00000367029
G6PC	glucose-6-phosphatase, catalytic subunit [Source:HGNC Symbol;Acc:4056]	17	36.0242	1.39676	2.6331	1.41431e-09	1.33083e-06	0.230723	6.05384	GO:0008645 hexose transport; GO:0046415 urate metabolic process; GO:0008202 steroid metabolic process; GO:0015760 glucose-6-phosphate transport; GO:0004346 glucose-6-phosphatase activity; GO:0005980 glycogen catabolic process; GO:0042301 phosphate ion binding; GO:0051156 glucose 6-phosphate metabolic process; GO:0006641 triglyceride metabolic process; GO:0015758 glucose transport; GO:0006094 gluc…	ENSG00000131482	ENST00000592383
GAL	galanin/GMAP prepropeptide [Source:HGNC Symbol;Acc:4114]	11	26.7526	1.3994	2.63792	2.48929e-07	0.000129666	0.271281	5.15851	GO:0031943 regulation of glucocorticoid metabolic process; GO:0050672 negative regulation of lymphocyte proliferation; GO:0030252 growth hormone secretion; GO:0005184 neuropeptide hormone activity; GO:0030073 insulin secretion; GO:0006939 smooth muscle contraction; GO:0043627 response to estrogen; GO:0032868 response to insulin; GO:0030141 secretory granule; GO:0007399 nervous system development;…	ENSG00000069482	ENST00000265643
GBA3	glucosidase, beta, acid 3 (gene/pseudogene) [Source:HGNC Symbol;Acc:19069]	4	33.3201	1.07014	2.09963	1.20073e-05	0.00321683	0.244465	4.37746		ENSG00000249948	ENST00000508166
GGT1	gamma-glutamyltransferase 1 [Source:HGNC Symbol;Acc:4250]	22	21.9102	1.04465	2.06286	0.000345068	0.0409592	0.291892	3.57888	GO:0019344 cysteine biosynthetic process; GO:0006751 glutathione catabolic process; GO:0006691 leukotriene metabolic process; GO:0006536 glutamate metabolic process; GO:1901687 glutathione derivative biosynthetic process; GO:0006805 xenobiotic metabolic process; GO:0002682 regulation of immune system process; GO:0050727 regulation of inflammatory response; GO:0019369 arachidonic acid metabolic pr…	ENSG00000100031	ENST00000248923
GTF3C4	general transcription factor IIIC, polypeptide 4, 90kDa [Source:HGNC Symbol;Acc:4667]	9	35.0446	-1.0058	0.497993	2.88273e-05	0.0062289	0.240477	-4.18254	; GO:0042797 tRNA transcription from RNA polymerase III promoter; GO:0042791 5S class rRNA transcription from RNA polymerase III type 1 promoter; GO:0000127 transcription factor TFIIIC complex; GO:0006384 transcription initiation from RNA polymerase III promoter; GO:0016573 histone acetylation; GO:0043085 positive regulation of catalytic activity; GO:0004402 histone acetyltransferase activity; GO…	ENSG00000125484	ENST00000483873
HARBI1	harbinger transposase derived 1 [Source:HGNC Symbol;Acc:26522]	11	5.27699	2.55154	5.86259	0.000219076	0.0290478	0.690362	3.69594	GO:0004518 nuclease activity; GO:0016788 hydrolase activity, acting on ester bonds; GO:0005813 centrosome; GO:0046872 metal ion binding; GO:0005737 cytoplasm; GO:0005634 nucleus;	ENSG00000180423	ENST00000326737
HBEGF	heparin-binding EGF-like growth factor [Source:HGNC Symbol;Acc:3059]	5	35.4683	-1.3412	0.394692	2.25844e-07	0.000120327	0.259084	-5.1767	GO:0051545 negative regulation of elastin biosynthetic process; GO:0090303 positive regulation of wound healing; GO:0051549 positive regulation of keratinocyte migration; GO:0048011 neurotrophin TRK receptor signaling pathway; GO:0035313 wound healing, spreading of epidermal cells; GO:0008016 regulation of heart contraction; GO:0007173 epidermal growth factor receptor signaling pathway; GO:000854…	ENSG00000113070	ENST00000230990
HDGFL2	NA	19	108.848	1.06597	2.09358	1.0979e-09	1.04149e-06	0.174907	6.09449	NA	NA	NA
HELZ	helicase with zinc finger [Source:HGNC Symbol;Acc:16878]	17	46.8829	-1.04213	0.485609	8.61392e-05	0.0142767	0.2654	-3.92664	GO:0004386 helicase activity; GO:0046872 metal ion binding; GO:0005524 ATP binding; GO:0005634 nucleus; GO:0005515 protein binding;	ENSG00000198265	ENST00000358691
HERPUD2	HERPUD family member 2 [Source:HGNC Symbol;Acc:21915]	7	5.79461	3.3915	10.494	7.33502e-05	0.0125884	0.855327	3.96515	GO:0006986 response to unfolded protein; GO:0007283 spermatogenesis; GO:0005515 protein binding; GO:0016021 integral to membrane;	ENSG00000122557	ENST00000396081
HNF1A-AS1	NA	12	2.53336	4.21571	18.5804	0.000405477	0.0462026	1.19206	3.53649	NA	NA	NA
HNRNPM	heterogeneous nuclear ribonucleoprotein M [Source:HGNC Symbol;Acc:5046]	19	76.0624	-1.07719	0.473951	2.61578e-07	0.000133372	0.209195	-5.14922	GO:0042382 paraspeckles; GO:0071013 catalytic step 2 spliceosome; GO:0000380 alternative mRNA splicing, via spliceosome; GO:0016363 nuclear matrix; GO:0005681 spliceosomal complex; GO:0000398 mRNA splicing, via spliceosome; GO:0008380 RNA splicing; GO:0005654 nucleoplasm; GO:0010467 gene expression; GO:0019904 protein domain specific binding; GO:0003676 nucleic acid binding; GO:0005887 integral t…	ENSG00000099783	ENST00000348943
HSD3B1	hydroxy-delta-5-steroid dehydrogenase, 3 beta- and steroid delta-isomerase 1 [Source:HGNC Symbol;Acc:5217]	1	212.717	1.11481	2.16567	1.38498e-12	2.48616e-09	0.157336	7.08555	GO:0016616 oxidoreductase activity, acting on the CH-OH group of donors, NAD or NADP as acceptor; GO:0050662 coenzyme binding; GO:0044237 cellular metabolic process; GO:0009058 biosynthetic process; GO:0006694 steroid biosynthetic process; GO:0003854 3-beta-hydroxy-delta5-steroid dehydrogenase activity; GO:0003824 catalytic activity; GO:0055114 oxidation-reduction process; GO:0030868 smooth endop…	ENSG00000203857	ENST00000531340
HSPB8	heat shock 22kDa protein 8 [Source:HGNC Symbol;Acc:30171]	12	14.3585	-2.42545	0.186151	2.33175e-06	0.000844941	0.513615	-4.72232	GO:0008219 cell death; GO:0042802 identical protein binding; GO:0006950 response to stress; GO:0005622 intracellular; GO:0005737 cytoplasm; GO:0005515 protein binding; GO:0008150 biological_process; GO:0005634 nucleus;	ENSG00000152137	ENST00000281938
HSPC324	NA	9	4.61863	-3.09965	0.116658	8.10833e-05	0.0136521	0.786477	-3.94118	NA	NA	NA
HSPE1	heat shock 10kDa protein 1 [Source:HGNC Symbol;Acc:5269]	2	183.993	1.1264	2.18313	5.35756e-24	6.25125e-20	0.111491	10.103	GO:0006986 response to unfolded protein; GO:0006919 activation of cysteine-type endopeptidase activity involved in apoptotic process; GO:0051082 unfolded protein binding; GO:0006457 protein folding; GO:0051087 chaperone binding; GO:0005759 mitochondrial matrix; GO:0005739 mitochondrion; GO:0005524 ATP binding; GO:0005737 cytoplasm; GO:0005515 protein binding; GO:0006950 response to stress	ENSG00000115541	ENST00000233893
IFNAR1	interferon (alpha, beta and omega) receptor 1 [Source:HGNC Symbol;Acc:5432]	21	20.0175	1.22485	2.3373	0.000121866	0.0186779	0.318776	3.84234	GO:0060338 regulation of type I interferon-mediated signaling pathway; GO:0060337 type I interferon signaling pathway; GO:0004905 type I interferon receptor activity; GO:0051607 defense response to virus; GO:0045351 type I interferon biosynthetic process; GO:0032729 positive regulation of interferon-gamma production; GO:0004904 interferon receptor activity; GO:0007259 JAK-STAT cascade; GO:0019221…	ENSG00000142166	ENST00000270139
ILF2	interleukin enhancer binding factor 2 [Source:HGNC Symbol;Acc:6037]	1	430.386	1.03062	2.04291	6.82275e-24	7.18456e-20	0.102252	10.0793	GO:0030529 ribonucleoprotein complex; GO:0006955 immune response; GO:0003725 double-stranded RNA binding; GO:0005730 nucleolus; GO:0016740 transferase activity; GO:0003677 DNA binding; GO:0045893 positive regulation of transcription, DNA-dependent; GO:0005524 ATP binding; GO:0005737 cytoplasm; GO:0006351 transcription, DNA-templated; GO:0005515 protein binding; GO:0005634 nucleus; GO:0003723 RNA …	ENSG00000143621	ENST00000361891
INTS5	integrator complex subunit 5 [Source:HGNC Symbol;Acc:29352]	11	36.7035	1.71291	3.27821	2.13189e-11	2.997e-08	0.255784	6.69669	GO:0032039 integrator complex; GO:0016180 snRNA processing; GO:0005515 protein binding; GO:0016021 integral to membrane	ENSG00000185085	ENST00000330574
INTS6	integrator complex subunit 6 [Source:HGNC Symbol;Acc:14879]	13	59.774	-1.0493	0.483203	2.55502e-08	1.80488e-05	0.188402	-5.56948	; GO:0032039 integrator complex; GO:0016180 snRNA processing; GO:0004888 transmembrane signaling receptor activity; GO:0015629 actin cytoskeleton; GO:0005515 protein binding; GO:0005634 nucleus	ENSG00000102786	ENST00000469430
IP6K2	inositol hexakisphosphate kinase 2 [Source:HGNC Symbol;Acc:17313]	3	89.3999	-1.02381	0.491816	1.80612e-12	3.09912e-09	0.145248	-7.04869	GO:0052724 inositol hexakisphosphate 3-kinase activity; GO:0052723 inositol hexakisphosphate 1-kinase activity; GO:0000832 inositol hexakisphosphate 5-kinase activity; GO:0043647 inositol phosphate metabolic process; GO:0060337 type I interferon signaling pathway; GO:0006817 phosphate ion transport; GO:0008440 inositol-1,4,5-trisphosphate 3-kinase activity; GO:0045111 intermediate filament cytosk…	ENSG00000068745	ENST00000328631
IPO9	importin 9 [Source:HGNC Symbol;Acc:19425]	1	9.2665	-2.10421	0.232578	4.83402e-05	0.00924884	0.517831	-4.06351	GO:0005488 binding; GO:0042393 histone binding; GO:0008536 Ran GTPase binding; GO:0006606 protein import into nucleus; GO:0008565 protein transporter activity; GO:0006886 intracellular protein transport; GO:0005737 cytoplasm; GO:0005515 protein binding; GO:0005634 nucleus;	ENSG00000198700	ENST00000361565
ITFG2	integrin alpha FG-GAP repeat containing 2 [Source:HGNC Symbol;Acc:30879]	12	30.2122	1.08025	2.11441	1.47426e-05	0.00383115	0.249338	4.3325	GO:0005515 protein binding;	ENSG00000111203	ENST00000228799
JADE1	jade family PHD finger 1 [Source:HGNC Symbol;Acc:30027]	4	21.7945	2.03555	4.09978	7.97831e-10	7.82283e-07	0.331233	6.14536	GO:0001105 RNA polymerase II transcription coactivator activity; GO:0043982 histone H4-K8 acetylation; GO:0043981 histone H4-K5 acetylation; GO:0043983 histone H4-K12 acetylation; GO:0043966 histone H3 acetylation; GO:0006950 response to stress; GO:2000134 negative regulation of G1/S transition of mitotic cell cycle; GO:0030308 negative regulation of cell growth; GO:0006915 apoptotic process; GO:…	ENSG00000077684	ENST00000511647
JMJD1C	jumonji domain containing 1C [Source:HGNC Symbol;Acc:12313]	10	24.3151	-1.17079	0.444178	0.000235763	0.0305657	0.318388	-3.67725	GO:0046966 thyroid hormone receptor binding; GO:0051213 dioxygenase activity; GO:0016568 chromatin modification; GO:0007596 blood coagulation; GO:0005654 nucleoplasm; GO:0006355 regulation of transcription, DNA-dependent; GO:0005622 intracellular; GO:0046872 metal ion binding; GO:0006351 transcription, DNA-templated; GO:0005515 protein binding	ENSG00000171988	ENST00000399262
JUN	jun proto-oncogene [Source:HGNC Symbol;Acc:6204]	1	40.0709	-1.44703	0.366775	1.6895e-08	1.25562e-05	0.256516	-5.64112	GO:0051365 cellular response to potassium ion starvation; GO:0043923 positive regulation by host of viral transcription; GO:0035026 leading edge cell differentiation; GO:0043922 negative regulation by host of viral transcription; GO:0034146 toll-like receptor 5 signaling pathway; GO:0038124 toll-like receptor TLR6:TLR2 signaling pathway; GO:0038123 toll-like receptor TLR1:TLR2 signaling pathway; …	ENSG00000177606	ENST00000371222
KBTBD2	kelch repeat and BTB (POZ) domain containing 2 [Source:HGNC Symbol;Acc:21751]	7	32.1941	-1.11148	0.462821	5.12046e-05	0.00963645	0.274434	-4.05006	GO:0005515 protein binding;	ENSG00000170852	ENST00000304056
KCNK6	potassium channel, subfamily K, member 6 [Source:HGNC Symbol;Acc:6281]	19	16.5659	-1.35179	0.391807	0.000100918	0.016197	0.347648	-3.88837	GO:0071805 potassium ion transmembrane transport; GO:0005267 potassium channel activity; GO:0005242 inward rectifier potassium channel activity; GO:0007268 synaptic transmission; GO:0008076 voltage-gated potassium channel complex; GO:0016020 membrane; GO:0005886 plasma membrane; GO:0006813 potassium ion transport; GO:0003073 regulation of systemic arterial blood pressure; GO:0003085 negative regu…	ENSG00000099337	ENST00000263372
KCNQ1OT1	NA	11	8.68846	-2.20891	0.216297	0.000100119	0.0160909	0.567799	-3.8903	NA	NA	NA
KIFC1	kinesin family member C1 [Source:HGNC Symbol;Acc:6389]	6	67.554	1.09013	2.12893	1.70793e-06	0.000653388	0.227811	4.78523	GO:0000070 mitotic sister chromatid segregation; GO:0007018 microtubule-based movement; GO:0005875 microtubule associated complex; GO:0005871 kinesin complex; GO:0003777 microtubule motor activity; GO:0007596 blood coagulation; GO:0005819 spindle; GO:0005815 microtubule organizing center; GO:0005769 early endosome; GO:0008017 microtubule binding; GO:0005874 microtubule; GO:0005524 ATP binding; GO…	ENSG00000237649	ENST00000428849
KLHL17	kelch-like family member 17 [Source:HGNC Symbol;Acc:24023]	1	13.9771	1.40366	2.64572	0.000309927	0.0376302	0.389165	3.60686	GO:0031208 POZ domain binding; GO:0032839 dendrite cytoplasm; GO:0051015 actin filament binding; GO:0032947 protein complex scaffold; GO:0014069 postsynaptic density; GO:0015629 actin cytoskeleton; GO:0043025 neuronal cell body; GO:0030036 actin cytoskeleton organization; GO:0045211 postsynaptic membrane; GO:0007420 brain development; GO:0030054 cell junction; GO:0016567 protein ubiquitination; G…	ENSG00000187961	ENST00000338591
KPNA4	karyopherin alpha 4 (importin alpha 3) [Source:HGNC Symbol;Acc:6397]	3	12.4104	-1.68237	0.311571	0.000129766	0.0195847	0.439616	-3.8269	GO:0005488 binding; GO:0006607 NLS-bearing protein import into nucleus; GO:0019221 cytokine-mediated signaling pathway; GO:0006606 protein import into nucleus; GO:0008565 protein transporter activity; GO:0005654 nucleoplasm; GO:0005829 cytosol; GO:0005737 cytoplasm; GO:0005515 protein binding; GO:0005634 nucleus	ENSG00000186432	ENST00000334256
LARP1	La ribonucleoprotein domain family, member 1 [Source:HGNC Symbol;Acc:29531]	5	44.8684	-1.10373	0.465313	2.21925e-05	0.00513679	0.260214	-4.24161	GO:0016239 positive regulation of macroautophagy; GO:0003723 RNA binding;	ENSG00000155506	ENST00000336314
LBX2	ladybird homeobox 2 [Source:HGNC Symbol;Acc:15525]	2	21.48	1.1126	2.16236	0.00035675	0.0419193	0.311639	3.57017	GO:0043565 sequence-specific DNA binding; GO:0006355 regulation of transcription, DNA-dependent; GO:0003677 DNA binding; GO:0006351 transcription, DNA-templated; GO:0003700 sequence-specific DNA binding transcription factor activity; GO:0005634 nucleus;	ENSG00000179528	ENST00000377566
LDLR	low density lipoprotein receptor [Source:HGNC Symbol;Acc:6547]	19	27.9621	-1.49372	0.355097	8.57505e-07	0.000362516	0.30349	-4.9218	GO:0070508 cholesterol import; GO:0030669 clathrin-coated endocytic vesicle membrane; GO:0010899 regulation of phosphatidylcholine catabolic process; GO:0030229 very-low-density lipoprotein particle receptor activity; GO:0034362 low-density lipoprotein particle; GO:0030299 intestinal cholesterol absorption; GO:0007603 phototransduction, visible light; GO:0015914 phospholipid transport; GO:0019048…	ENSG00000130164	ENST00000558518
LINC00562	NA	13	22.9418	-1.18808	0.438886	5.37515e-05	0.0100028	0.294175	-4.03869	NA	NA	NA
LINC01003	NA	7	23.1565	1.13871	2.20183	5.90991e-05	0.0107077	0.283516	4.01638	NA	NA	NA
LINC01277	NA	6	27.9307	-1.47564	0.359575	2.56777e-08	1.80488e-05	0.264992	-5.56861	NA	NA	NA
LINC02256	NA	15	3.58857	3.78403	13.7755	0.00030336	0.0370543	1.04751	3.61241	NA	NA	NA
LOC100506282	NA	11	27.9434	1.0977	2.14013	7.55954e-05	0.0129333	0.27734	3.95795	NA	NA	NA
LOC105371730	NA	17	8.78539	1.87242	3.66146	0.000146498	0.0214634	0.49314	3.79693	NA	NA	NA
LOC283194	NA	11	10.8453	1.82072	3.53258	0.000178567	0.0248632	0.485843	3.74755	NA	NA	NA
LUC7L3	LUC7-like 3 (S. cerevisiae) [Source:HGNC Symbol;Acc:24309]	17	32.8413	-1.02193	0.492456	2.04396e-05	0.00477939	0.239889	-4.26003	GO:0016607 nuclear speck; GO:0006376 mRNA splice site selection; GO:0005685 U1 snRNP; GO:0005925 focal adhesion; GO:0003729 mRNA binding; GO:0008380 RNA splicing; GO:0003677 DNA binding; GO:0005515 protein binding; GO:0005886 plasma membrane; GO:0005634 nucleus;	ENSG00000108848	ENST00000505658
MAFF	v-maf avian musculoaponeurotic fibrosarcoma oncogene homolog F [Source:HGNC Symbol;Acc:6780]	22	139.518	-1.53363	0.345407	7.19637e-13	1.33283e-09	0.213727	-7.17565	GO:0007567 parturition; GO:0045604 regulation of epidermal cell differentiation; GO:0007596 blood coagulation; GO:0001701 in utero embryonic development; GO:0005654 nucleoplasm; GO:0035914 skeletal muscle cell differentiation; GO:0043565 sequence-specific DNA binding; GO:0006355 regulation of transcription, DNA-dependent; GO:0006366 transcription from RNA polymerase II promoter; GO:0003677 DNA bi…	ENSG00000185022	ENST00000338483
MAPKBP1	mitogen-activated protein kinase binding protein 1 [Source:HGNC Symbol;Acc:29536]	15	12.3125	-1.88538	0.270673	1.28377e-05	0.0033813	0.432143	-4.36285	GO:0007256 activation of JNKK activity; GO:0003743 translation initiation factor activity; GO:0005515 protein binding;	ENSG00000137802	ENST00000512970
MED7	mediator complex subunit 7 [Source:HGNC Symbol;Acc:2378]	5	50.8122	1.24164	2.36467	1.23435e-10	1.4548e-07	0.19295	6.43505	GO:0003713 transcription coactivator activity; GO:0019827 stem cell maintenance; GO:0006367 transcription initiation from RNA polymerase II promoter; GO:0006357 regulation of transcription from RNA polymerase II promoter; GO:0005654 nucleoplasm; GO:0010467 gene expression; GO:0016592 mediator complex; GO:0001104 RNA polymerase II transcription cofactor activity; GO:0005667 transcription factor co…	ENSG00000155868	ENST00000286317
MEF2D	myocyte enhancer factor 2D [Source:HGNC Symbol;Acc:6997]	1	34.0446	-1.16514	0.445921	3.57823e-06	0.00118949	0.251407	-4.63449	GO:0046983 protein dimerization activity; GO:0006355 regulation of transcription, DNA-dependent; GO:0043231 intracellular membrane-bounded organelle; GO:0003677 DNA binding; GO:0006351 transcription, DNA-templated; GO:0005634 nucleus; GO:0007512 adult heart development; GO:0002062 chondrocyte differentiation; GO:0001649 osteoblast differentiation; GO:0033613 activating transcription factor bindin…	ENSG00000116604	ENST00000464356
METTL18	methyltransferase like 18 [Source:HGNC Symbol;Acc:28793]	1	10.7124	1.69222	3.23154	7.08972e-05	0.0123101	0.425904	3.97325	GO:0008276 protein methyltransferase activity; GO:0006479 protein methylation; GO:0008168 methyltransferase activity; GO:0005737 cytoplasm;	ENSG00000171806	ENST00000303469
MFSD14C	NA	9	23.5045	1.11693	2.16885	0.000315822	0.038187	0.310089	3.60196	NA	NA	NA
MICALL2	MICAL-like 2 [Source:HGNC Symbol;Acc:29672]	7	27.1071	1.20059	2.29833	1.25377e-05	0.00331726	0.274858	4.36802	GO:0032456 endocytic recycling; GO:0032432 actin filament bundle; GO:0070830 tight junction assembly; GO:0001725 stress fiber; GO:0031005 filamin binding; GO:0034446 substrate adhesion-dependent cell spreading; GO:0031175 neuron projection development; GO:0030041 actin filament polymerization; GO:0006897 endocytosis; GO:0005911 cell-cell junction; GO:0051015 actin filament binding; GO:0031532 act…	ENSG00000164877	ENST00000413446
MIEF2	mitochondrial elongation factor 2 [Source:HGNC Symbol;Acc:17920]	17	33.5044	1.05832	2.08251	8.36163e-05	0.0139378	0.269034	3.93379	GO:0090141 positive regulation of mitochondrial fission; GO:0032464 positive regulation of protein homooligomerization; GO:0007005 mitochondrion organization; GO:0090314 positive regulation of protein targeting to membrane; GO:0005741 mitochondrial outer membrane; GO:0005739 mitochondrion; GO:0005515 protein binding; GO:0016021 integral to membrane;	ENSG00000177427	ENST00000323019
MIR22HG	NA	17	894.892	-1.21804	0.429865	7.38893e-24	7.18456e-20	0.12094	-10.0714	NA	NA	NA
MSL1	male-specific lethal 1 homolog (Drosophila) [Source:HGNC Symbol;Acc:27905]	17	31.153	-1.46409	0.362464	2.61758e-07	0.000133372	0.28434	-5.14909	GO:0072487 MSL complex; GO:0043984 histone H4-K16 acetylation; GO:0005634 nucleus	ENSG00000188895	ENST00000398532
MTFMT	mitochondrial methionyl-tRNA formyltransferase [Source:HGNC Symbol;Acc:29666]	15	66.0497	1.65247	3.14371	2.14142e-16	6.75305e-13	0.20118	8.21389	GO:0071951 conversion of methionyl-tRNA to N-formyl-methionyl-tRNA; GO:0004479 methionyl-tRNA formyltransferase activity; GO:0016742 hydroxymethyl-, formyl- and related transferase activity; GO:0009058 biosynthetic process; GO:0003824 catalytic activity; GO:0005739 mitochondrion	ENSG00000103707	ENST00000220058
MUC19	mucin 19, oligomeric [Source:HGNC Symbol;Acc:14362]	12	12.841	2.03858	4.10841	2.8866e-06	0.00100241	0.435712	4.67873		ENSG00000205592	ENST00000425730
MYCN	v-myc avian myelocytomatosis viral oncogene neuroblastoma derived homolog [Source:HGNC Symbol;Acc:7559]	2	35.7077	1.02945	2.04124	8.48492e-05	0.014091	0.261928	3.93027	GO:0006357 regulation of transcription from RNA polymerase II promoter; GO:0046983 protein dimerization activity; GO:0000785 chromatin; GO:0006355 regulation of transcription, DNA-dependent; GO:0003677 DNA binding; GO:0005515 protein binding; GO:0003700 sequence-specific DNA binding transcription factor activity; GO:0005634 nucleus; GO:0045944 positive regulation of transcription from RNA polymer…	ENSG00000134323	ENST00000281043
MYZAP	myocardial zonula adherens protein [Source:HGNC Symbol;Acc:43444]	15	28.263	-1.26262	0.416788	2.20632e-05	0.005118	0.297582	-4.24292	GO:0030864 cortical actin cytoskeleton; GO:0030018 Z disc; GO:0031674 I band; GO:0031234 extrinsic to cytoplasmic side of plasma membrane; GO:0035556 intracellular signal transduction; GO:0030054 cell junction; GO:0005515 protein binding	ENSG00000263155	ENST00000267853
N4BP2L2	NEDD4 binding protein 2-like 2 [Source:HGNC Symbol;Acc:26916]	13	52.3586	-1.24121	0.423016	7.00825e-10	6.98986e-07	0.201303	-6.1659	; GO:0016301 kinase activity; GO:0005524 ATP binding; GO:0005515 protein binding; GO:0008150 biological_process; GO:0005575 cellular_component; GO:0003674 molecular_function	ENSG00000244754	ENST00000504114
NAGA	N-acetylgalactosaminidase, alpha- [Source:HGNC Symbol;Acc:7631]	22	41.1035	1.35346	2.55525	9.87595e-10	9.44537e-07	0.221465	6.1114	GO:0019377 glycolipid catabolic process; GO:0008456 alpha-N-acetylgalactosaminidase activity; GO:0046477 glycosylceramide catabolic process; GO:0016139 glycoside catabolic process; GO:0004557 alpha-galactosidase activity; GO:0016052 carbohydrate catabolic process; GO:0009311 oligosaccharide metabolic process; GO:0005764 lysosome; GO:0004553 hydrolase activity, hydrolyzing O-glycosyl compounds; GO…	ENSG00000198951	ENST00000396398
NCBP2	nuclear cap binding protein subunit 2, 20kDa [Source:HGNC Symbol;Acc:7659]	3	5.92261	5.4526	43.7921	0.000333433	0.0397804	1.51975	3.58784	GO:0045292 mRNA cis splicing, via spliceosome; GO:0005846 nuclear cap binding complex; GO:0000339 RNA cap binding; GO:0003676 nucleic acid binding; GO:0000166 nucleotide binding; GO:0046833 positive regulation of RNA export from nucleus; GO:0006408 snRNA export from nucleus; GO:0000340 RNA 7-methylguanosine cap binding; GO:0008334 histone mRNA metabolic process; GO:0006369 termination of RNA poly…	ENSG00000114503	ENST00000447325
NDFIP1	Nedd4 family interacting protein 1 [Source:HGNC Symbol;Acc:17592]	5	50.2655	1.21159	2.31593	1.5379e-08	1.1577e-05	0.214165	5.65728	GO:0002761 regulation of myeloid leukocyte differentiation; GO:0048302 regulation of isotype switching to IgG isotypes; GO:0051224 negative regulation of protein transport; GO:0032410 negative regulation of transporter activity; GO:0045619 regulation of lymphocyte differentiation; GO:0050699 WW domain binding; GO:0032713 negative regulation of interleukin-4 production; GO:0010629 negative regulat…	ENSG00000131507	ENST00000253814
NDRG1	N-myc downstream regulated 1 [Source:HGNC Symbol;Acc:7679]	8	31.1494	1.82481	3.54261	2.69115e-06	0.000942962	0.38883	4.69309	GO:0090232 positive regulation of spindle checkpoint; GO:0045576 mast cell activation; GO:0010038 response to metal ion; GO:0030330 DNA damage response, signal transduction by p53 class mediator; GO:0071456 cellular response to hypoxia; GO:0005913 cell-cell adherens junction; GO:0032287 peripheral nervous system myelin maintenance; GO:0055038 recycling endosome membrane; GO:0045296 cadherin bindi…	ENSG00000104419	ENST00000323851
NEAT1	NA	11	438.246	-1.60254	0.329296	8.1275e-50	4.74163e-45	0.107991	-14.8396	NA	NA	NA
NEB	nebulin [Source:HGNC Symbol;Acc:7720]	2	12.9846	1.89413	3.71699	0.000160934	0.0229279	0.501949	3.77356	GO:0030832 regulation of actin filament length; GO:0007525 somatic muscle development; GO:0008307 structural constituent of muscle; GO:0030049 muscle filament sliding; GO:0030018 Z disc; GO:0015629 actin cytoskeleton; GO:0007517 muscle organ development; GO:0003779 actin binding; GO:0055114 oxidation-reduction process; GO:0005829 cytosol; GO:0005515 protein binding; ; GO:0043292 contractile fiber	ENSG00000183091	ENST00000409198
NEDD4	neural precursor cell expressed, developmentally down-regulated 4, E3 ubiquitin protein ligase [Source:HGNC Symbol;Acc:7727]	15	31.1662	1.03573	2.05015	8.47924e-05	0.014091	0.263515	3.93043	GO:0004842 ubiquitin-protein ligase activity; GO:0005515 protein binding; ; GO:0050816 phosphothreonine binding; GO:0046824 positive regulation of nucleocytoplasmic transport; GO:0044111 development involved in symbiotic interaction; GO:0019089 transmission of virus; GO:0010768 negative regulation of transcription from RNA polymerase II promoter in response to UV-induced DNA damage; GO:0050815 ph…	ENSG00000069869	ENST00000508871
NFKBIA	nuclear factor of kappa light polypeptide gene enhancer in B-cells inhibitor, alpha [Source:HGNC Symbol;Acc:7797]	14	237.918	-1.1543	0.449285	1.72479e-24	2.23612e-20	0.113017	-10.2135	GO:0070417 cellular response to cold; GO:0042345 regulation of NF-kappaB import into nucleus; GO:0033256 I-kappaB/NF-kappaB complex; GO:0010888 negative regulation of lipid storage; GO:0032270 positive regulation of cellular protein metabolic process; GO:0034146 toll-like receptor 5 signaling pathway; GO:0008139 nuclear localization sequence binding; GO:0038124 toll-like receptor TLR6:TLR2 signal…	ENSG00000100906	ENST00000216797
NHSL1	NHS-like 1 [Source:HGNC Symbol;Acc:21021]	6	28.3157	1.04717	2.06647	4.88605e-05	0.0093155	0.25786	4.06101		ENSG00000135540	ENST00000427025
NIT2	nitrilase family, member 2 [Source:HGNC Symbol;Acc:29878]	3	15.7155	1.44968	2.73148	5.79522e-05	0.010549	0.360528	4.021	GO:0050152 omega-amidase activity; GO:0016810 hydrolase activity, acting on carbon-nitrogen (but not peptide) bonds; GO:0006807 nitrogen compound metabolic process; GO:0005813 centrosome; GO:0005739 mitochondrion; GO:0005737 cytoplasm; GO:0008150 biological_process; GO:0003674 molecular_function;	ENSG00000114021	ENST00000394140
NOP10	NOP10 ribonucleoprotein [Source:HGNC Symbol;Acc:14378]	15	317.138	1.01225	2.01705	3.04194e-14	6.95954e-11	0.133252	7.59652	GO:0072588 box H/ACA RNP complex; GO:0005732 small nucleolar ribonucleoprotein complex; GO:0015030 Cajal body; GO:0030515 snoRNA binding; GO:0001522 pseudouridine synthesis; GO:0006364 rRNA processing; GO:0042254 ribosome biogenesis; GO:0005730 nucleolus; GO:0005515 protein binding;	ENSG00000182117	ENST00000328848
NOS2	nitric oxide synthase 2, inducible [Source:HGNC Symbol;Acc:7873]	17	15.0103	1.55867	2.94583	5.96768e-06	0.00182281	0.344265	4.52753	GO:0043457 regulation of cellular respiration; GO:0001912 positive regulation of leukocyte mediated cytotoxicity; GO:0031284 positive regulation of guanylate cyclase activity; GO:0034617 tetrahydrobiopterin binding; GO:0051712 positive regulation of killing of cells of other organism; GO:0051701 interaction with host; GO:0090382 phagosome maturation; GO:0006527 arginine catabolic process; GO:0050…	ENSG00000007171	ENST00000313735
NPM1	nucleophosmin (nucleolar phosphoprotein B23, numatrin) [Source:HGNC Symbol;Acc:7910]	5	46.7836	-1.08171	0.472468	3.15089e-06	0.00107249	0.23209	-4.66073	GO:0060735 regulation of eIF2 alpha phosphorylation by dsRNA; GO:0060699 regulation of endoribonuclease activity; GO:0046599 regulation of centriole replication; GO:0044387 negative regulation of protein kinase activity by regulation of protein phosphorylation; GO:0043023 ribosomal large subunit binding; GO:0032071 regulation of endodeoxyribonuclease activity; GO:0030957 Tat protein binding; GO:0…	ENSG00000181163	ENST00000517671
NRN1	neuritin 1 [Source:HGNC Symbol;Acc:17972]	6	65.4395	-1.10049	0.466358	1.08867e-05	0.00301012	0.250181	-4.39877	GO:0031225 anchored to membrane; GO:0032281 alpha-amino-3-hydroxy-5-methyl-4-isoxazolepropionic acid selective glutamate receptor complex; GO:0045202 synapse; GO:0007399 nervous system development; GO:0030054 cell junction	ENSG00000124785	ENST00000244766
OSBPL7	oxysterol binding protein-like 7 [Source:HGNC Symbol;Acc:16387]	17	30.9426	1.04464	2.06286	2.70343e-05	0.00595636	0.248896	4.19711	GO:1901800 positive regulation of proteasomal protein catabolic process; GO:0015485 cholesterol binding; GO:0005776 autophagic vacuole; GO:0071397 cellular response to cholesterol; GO:0097038 perinuclear endoplasmic reticulum; GO:0006869 lipid transport; GO:0005829 cytosol; GO:0005515 protein binding; GO:0005886 plasma membrane;	ENSG00000006025	ENST00000007414
OSBPL8	oxysterol binding protein-like 8 [Source:HGNC Symbol;Acc:16396]	12	13.139	-1.76175	0.294891	0.000137847	0.0205096	0.462158	-3.812	GO:0010891 negative regulation of sequestering of triglyceride; GO:0015485 cholesterol binding; GO:0006869 lipid transport; GO:0045444 fat cell differentiation; GO:0090204 protein localization to nuclear pore; GO:0046628 positive regulation of insulin receptor signaling pathway; GO:0031965 nuclear membrane; GO:0030336 negative regulation of cell migration; GO:0051897 positive regulation of protei…	ENSG00000091039	ENST00000393249
OSR2	odd-skipped related transciption factor 2 [Source:HGNC Symbol;Acc:15830]	8	21.2752	1.3415	2.53415	7.64657e-06	0.00223052	0.299787	4.47485	GO:2000543 positive regulation of gastrulation; GO:0060322 head development; GO:0048793 pronephros development; GO:0001823 mesonephros development; GO:0042476 odontogenesis; GO:0033687 osteoblast proliferation; GO:0030501 positive regulation of bone mineralization; GO:0001656 metanephros development; GO:0002062 chondrocyte differentiation; GO:0060349 bone morphogenesis; GO:0060021 palate developm…	ENSG00000164920	ENST00000523368
OVOL1	ovo-like zinc finger 1 [Source:HGNC Symbol;Acc:8525]	11	231.567	-1.0551	0.481263	1.46052e-16	4.73374e-13	0.127741	-8.25969	GO:1901994 negative regulation of meiotic cell cycle phase transition; GO:0051729 germline cell cycle switching, mitotic to meiotic cell cycle; GO:0007498 mesoderm development; GO:0001822 kidney development; GO:0008544 epidermis development; GO:0001078 RNA polymerase II core promoter proximal region sequence-specific DNA binding transcription factor activity involved in negative regulation of tra…	ENSG00000172818	ENST00000335987
PABPC4	poly(A) binding protein, cytoplasmic 4 (inducible form) [Source:HGNC Symbol;Acc:8557]	1	189.442	1.19845	2.29494	0.000118492	0.0183122	0.311349	3.84923	GO:0003723 RNA binding; GO:0003676 nucleic acid binding; GO:0000166 nucleotide binding; GO:0008266 poly(U) RNA binding; GO:0006401 RNA catabolic process; GO:0008143 poly(A) RNA binding; GO:0010494 cytoplasmic stress granule; GO:0007596 blood coagulation; GO:0006396 RNA processing; GO:0030529 ribonucleoprotein complex; GO:0006412 translation; GO:0005737 cytoplasm; GO:0005515 protein binding; GO:00…	ENSG00000090621	ENST00000437136
PANK3	pantothenate kinase 3 [Source:HGNC Symbol;Acc:19365]	5	13.2776	-1.46667	0.361817	0.000414291	0.0467504	0.415391	-3.53081	GO:0004594 pantothenate kinase activity; GO:0015937 coenzyme A biosynthetic process; GO:0005524 ATP binding; GO:0005737 cytoplasm	ENSG00000120137	ENST00000239231
PCF11	PCF11 cleavage and polyadenylation factor subunit [Source:HGNC Symbol;Acc:30097]	11	105.383	-1.51577	0.34971	1.86826e-17	7.03195e-14	0.17829	-8.50171	GO:0006369 termination of RNA polymerase II transcription; GO:0031124 mRNA 3'-end processing; GO:0005849 mRNA cleavage factor complex; GO:0006379 mRNA cleavage; GO:0000398 mRNA splicing, via spliceosome; GO:0008380 RNA splicing; GO:0005654 nucleoplasm; GO:0010467 gene expression; GO:0006366 transcription from RNA polymerase II promoter;	ENSG00000165494	ENST00000298281
PCYOX1	prenylcysteine oxidase 1 [Source:HGNC Symbol;Acc:20588]	2	19.8647	-1.62822	0.323487	8.54629e-06	0.00245613	0.365808	-4.45102	GO:0016670 oxidoreductase activity, acting on a sulfur group of donors, oxygen as acceptor; GO:0008555 chloride-transporting ATPase activity; GO:0030328 prenylcysteine catabolic process; GO:0001735 prenylcysteine oxidase activity; GO:0055114 oxidation-reduction process; GO:0005886 plasma membrane; GO:0030329 prenylcysteine metabolic process; GO:0030327 prenylated protein catabolic process; GO:003…	ENSG00000116005	ENST00000422380
PDGFA	platelet-derived growth factor alpha polypeptide [Source:HGNC Symbol;Acc:8799]	7	96.4354	1.16057	2.23545	6.49482e-11	8.2372e-08	0.177677	6.53188	GO:0060683 regulation of branching involved in salivary gland morphogenesis by epithelial-mesenchymal signaling; GO:0001775 cell activation; GO:0048407 platelet-derived growth factor binding; GO:0035793 positive regulation of metanephric mesenchymal cell migration by platelet-derived growth factor receptor-beta signaling pathway; GO:0010512 negative regulation of phosphatidylinositol biosynthetic…	ENSG00000197461	ENST00000402802
PDLIM5	PDZ and LIM domain 5 [Source:HGNC Symbol;Acc:17468]	4	18.0153	-1.2273	0.427115	0.000265427	0.0335903	0.336533	-3.6469	GO:0051963 regulation of synapse assembly; GO:0042805 actinin binding; GO:0061001 regulation of dendritic spine morphogenesis; GO:0005080 protein kinase C binding; GO:0043005 neuron projection; GO:0014069 postsynaptic density; GO:0015629 actin cytoskeleton; GO:0003779 actin binding; GO:0045211 postsynaptic membrane; GO:0030054 cell junction; GO:0005829 cytosol; GO:0016020 membrane; GO:0008270 zin…	ENSG00000163110	ENST00000359265
PDXDC1	pyridoxal-dependent decarboxylase domain containing 1 [Source:HGNC Symbol;Acc:28995]	16	182.88	-1.02935	0.489932	4.76817e-10	4.96745e-07	0.165316	-6.22655	GO:0019752 carboxylic acid metabolic process; GO:0016831 carboxy-lyase activity; GO:0030170 pyridoxal phosphate binding;	ENSG00000179889	ENST00000563679
PDXDC2P-NPIPB14P	NA	16	184.118	-1.04905	0.483287	2.5251e-10	2.72806e-07	0.165846	-6.32544	NA	NA	NA
PELI1	pellino E3 ubiquitin protein ligase 1 [Source:HGNC Symbol;Acc:8827]	2	21.5773	-1.22469	0.427889	0.000245181	0.0315762	0.333954	-3.66724	GO:0043331 response to dsRNA; GO:0034141 positive regulation of toll-like receptor 3 signaling pathway; GO:0034145 positive regulation of toll-like receptor 4 signaling pathway; GO:0001819 positive regulation of cytokine production; GO:0034146 toll-like receptor 5 signaling pathway; GO:0038124 toll-like receptor TLR6:TLR2 signaling pathway; GO:0038123 toll-like receptor TLR1:TLR2 signaling pathwa…	ENSG00000197329	ENST00000358912
PHLDA1	pleckstrin homology-like domain, family A, member 1 [Source:HGNC Symbol;Acc:8933]	12	46.7159	-1.32609	0.398848	1.69794e-07	9.28156e-05	0.253569	-5.22969	GO:0045210 FasL biosynthetic process; GO:0030659 cytoplasmic vesicle membrane; GO:0006915 apoptotic process; GO:0005515 protein binding; GO:0005886 plasma membrane; GO:0005634 nucleus; GO:0043065 positive regulation of apoptotic process; GO:0021879 forebrain neuron differentiation	ENSG00000139289	ENST00000602540
PHTF2	putative homeodomain transcription factor 2 [Source:HGNC Symbol;Acc:13411]	7	22.2291	-1.36136	0.389215	6.65933e-06	0.00197213	0.302236	-4.5043	GO:0006355 regulation of transcription, DNA-dependent; GO:0005783 endoplasmic reticulum; GO:0003677 DNA binding; GO:0006351 transcription, DNA-templated; GO:0005634 nucleus	ENSG00000006576	ENST00000422959
PIK3C2A	phosphatidylinositol-4-phosphate 3-kinase, catalytic subunit type 2 alpha [Source:HGNC Symbol;Acc:8971]	11	135.917	-1.06935	0.476533	1.75405e-12	3.05469e-09	0.151622	-7.05276	GO:0005488 binding; GO:0035004 phosphatidylinositol 3-kinase activity; GO:0035005 1-phosphatidylinositol-4-phosphate 3-kinase activity; GO:0030136 clathrin-coated vesicle; GO:0014829 vascular smooth muscle contraction; GO:0006644 phospholipid metabolic process; GO:0005942 phosphatidylinositol 3-kinase complex; GO:0007173 epidermal growth factor receptor signaling pathway; GO:0031982 vesicle; GO:0…	ENSG00000011405	ENST00000265970
PIM1	pim-1 oncogene [Source:HGNC Symbol;Acc:8986]	6	140.251	1.10037	2.14409	1.5166e-08	1.14908e-05	0.194422	5.65967	GO:0031659 positive regulation of cyclin-dependent protein serine/threonine kinase activity involved in G1/S transition of mitotic cell cycle; GO:0043024 ribosomal small subunit binding; GO:0009103 lipopolysaccharide biosynthetic process; GO:0016772 transferase activity, transferring phosphorus-containing groups; GO:0046777 protein autophosphorylation; GO:0030145 manganese ion binding; GO:0008134…	ENSG00000137193	ENST00000373509
PINK1-AS	NA	1	14.5082	-1.69916	0.307966	4.35972e-05	0.00862198	0.415692	-4.08754	NA	NA	NA
PIP5K1A	phosphatidylinositol-4-phosphate 5-kinase, type I, alpha [Source:HGNC Symbol;Acc:8994]	1	10.8684	-1.74871	0.297568	0.000151912	0.0220463	0.461653	-3.78792	; GO:0006650 glycerophospholipid metabolic process; GO:0016310 phosphorylation; GO:0005847 mRNA cleavage and polyadenylation specificity factor complex; GO:0097178 ruffle assembly; GO:0006644 phospholipid metabolic process; GO:0048041 focal adhesion assembly; GO:0032863 activation of Rac GTPase activity; GO:0046488 phosphatidylinositol metabolic process; GO:0016607 nuclear speck; GO:0006909 phago…	ENSG00000143398	ENST00000447555
PLEKHB2	pleckstrin homology domain containing, family B (evectins) member 2 [Source:HGNC Symbol;Acc:19236]	2	28.4013	-1.15238	0.449882	8.18875e-05	0.013728	0.292571	-3.93881	GO:0055038 recycling endosome membrane;	ENSG00000115762	ENST00000409158
PNRC1	proline-rich nuclear receptor coactivator 1 [Source:HGNC Symbol;Acc:17278]	6	64.0485	-1.28467	0.410465	2.05662e-10	2.28542e-07	0.202086	-6.35705	; GO:0006355 regulation of transcription, DNA-dependent; GO:0006351 transcription, DNA-templated; GO:0005515 protein binding; GO:0005634 nucleus	ENSG00000146278	ENST00000369472
PPP1R15A	protein phosphatase 1, regulatory subunit 15A [Source:HGNC Symbol;Acc:14375]	19	14.0816	-1.75709	0.295844	1.00397e-05	0.00282276	0.397864	-4.41632	GO:0030968 endoplasmic reticulum unfolded protein response; GO:0030512 negative regulation of transforming growth factor beta receptor signaling pathway; GO:0007179 transforming growth factor beta receptor signaling pathway; GO:0007050 cell cycle arrest; GO:0019901 protein kinase binding; GO:0006417 regulation of translation; GO:0006974 cellular response to DNA damage stimulus; GO:0005783 endopla…	ENSG00000087074	ENST00000200453
PPP1R15B	protein phosphatase 1, regulatory subunit 15B [Source:HGNC Symbol;Acc:14951]	1	60.2009	-1.01121	0.496132	3.75171e-08	2.51583e-05	0.183783	-5.50216	GO:0006983 ER overload response; GO:0000164 protein phosphatase type 1 complex; GO:0042542 response to hydrogen peroxide; GO:0004722 protein serine/threonine phosphatase activity; GO:0006417 regulation of translation; GO:0005515 protein binding; GO:0006979 response to oxidative stress; GO:0034976 response to endoplasmic reticulum stress	ENSG00000158615	ENST00000367188
PRDM1	PR domain containing 1, with ZNF domain [Source:HGNC Symbol;Acc:9346]	6	28.9089	1.43974	2.71271	2.50654e-07	0.000129984	0.27917	5.15721	GO:0045579 positive regulation of B cell differentiation; GO:0031665 negative regulation of lipopolysaccharide-mediated signaling pathway; GO:0030889 negative regulation of B cell proliferation; GO:0001893 maternal placenta development; GO:0042462 eye photoreceptor cell development; GO:0007281 germ cell development; GO:0001892 embryonic placenta development; GO:0045165 cell fate commitment; GO:00…	ENSG00000057657	ENST00000369091
RAP2A	RAP2A, member of RAS oncogene family [Source:HGNC Symbol;Acc:9861]	13	31.7285	-1.18703	0.439206	5.65118e-05	0.0103677	0.294774	-4.02692	GO:0032486 Rap protein signal transduction; GO:0031954 positive regulation of protein autophosphorylation; GO:0006184 GTP catabolic process; GO:0045184 establishment of protein localization; GO:0006913 nucleocytoplasmic transport; GO:0031532 actin cytoskeleton reorganization; GO:0034613 cellular protein localization; GO:0030336 negative regulation of cell migration; GO:0046328 regulation of JNK c…	ENSG00000125249	ENST00000245304
RASA4	RAS p21 protein activator 4 [Source:HGNC Symbol;Acc:23181]	7	14.2119	-1.66315	0.315749	0.000108994	0.017155	0.429794	-3.86965	GO:0032320 positive regulation of Ras GTPase activity; GO:0031235 intrinsic to cytoplasmic side of plasma membrane; GO:0005099 Ras GTPase activator activity; GO:0046580 negative regulation of Ras protein signal transduction; GO:0007165 signal transduction; GO:0035556 intracellular signal transduction; GO:0005096 GTPase activator activity; GO:0005622 intracellular; GO:0051056 regulation of small G…	ENSG00000105808	ENST00000262940
RASA4DP	NA	7	16.5236	-1.75246	0.296795	1.64641e-05	0.00413128	0.406781	-4.30813	NA	NA	NA
RASAL2	RAS protein activator like 2 [Source:HGNC Symbol;Acc:9874]	1	36.0054	-1.08082	0.47276	1.57958e-05	0.00402418	0.250347	-4.31729	GO:0032320 positive regulation of Ras GTPase activity; GO:0031235 intrinsic to cytoplasmic side of plasma membrane; GO:0042325 regulation of phosphorylation; GO:0005099 Ras GTPase activator activity; GO:0046580 negative regulation of Ras protein signal transduction; GO:0007165 signal transduction; GO:0005096 GTPase activator activity; GO:0005622 intracellular; GO:0051056 regulation of small GTPas…	ENSG00000075391	ENST00000367649
RBBP6	retinoblastoma binding protein 6 [Source:HGNC Symbol;Acc:9889]	16	110.606	-1.35525	0.390866	3.06282e-20	1.9854e-16	0.147043	-9.21674	GO:0000151 ubiquitin ligase complex; GO:0004842 ubiquitin-protein ligase activity; GO:0003676 nucleic acid binding; GO:0016567 protein ubiquitination; GO:0008270 zinc ion binding; GO:0005515 protein binding; GO:0005634 nucleus; GO:0042787 protein ubiquitination involved in ubiquitin-dependent protein catabolic process; GO:0005815 microtubule organizing center; GO:0005730 nucleolus; GO:0005694 chr…	ENSG00000122257	ENST00000564314
RBM14	RNA binding motif protein 14 [Source:HGNC Symbol;Acc:14219]	11	86.4502	1.51554	2.85905	6.91908e-19	3.36385e-15	0.170742	8.87619	GO:0042921 glucocorticoid receptor signaling pathway; GO:0030520 intracellular estrogen receptor signaling pathway; GO:0030374 ligand-dependent nuclear receptor transcription coactivator activity; GO:0016575 histone deacetylation; GO:0030674 protein binding, bridging; GO:0009725 response to hormone; GO:0030529 ribonucleoprotein complex; GO:0006260 DNA replication; GO:0006310 DNA recombination; GO…	ENSG00000239306	ENST00000310137
RNF6	ring finger protein (C3H2C3 type) 6 [Source:HGNC Symbol;Acc:10069]	13	29.4791	-1.19851	0.435724	4.13567e-05	0.00830557	0.292337	-4.09977	GO:0044314 protein K27-linked ubiquitination; GO:0060765 regulation of androgen receptor signaling pathway; GO:0030517 negative regulation of axon extension; GO:0085020 protein K6-linked ubiquitination; GO:0070936 protein K48-linked ubiquitination; GO:0050681 androgen receptor binding; GO:0006355 regulation of transcription, DNA-dependent; GO:0016605 PML body; GO:0004842 ubiquitin-protein ligase …	ENSG00000127870	ENST00000346166
RORA-AS1	NA	15	51.5337	-1.07042	0.476179	3.43938e-07	0.00017077	0.209985	-5.09763	NA	NA	NA
RRS1	RRS1 ribosome biogenesis regulator homolog (S. cerevisiae) [Source:HGNC Symbol;Acc:17083]	8	52.5045	1.22159	2.33204	2.68937e-10	2.87888e-07	0.193422	6.3157	GO:0007080 mitotic metaphase plate congression; GO:0000794 condensed nuclear chromosome; GO:0042254 ribosome biogenesis; GO:0005730 nucleolus; GO:0005783 endoplasmic reticulum; GO:0003674 molecular_function; GO:0005634 nucleus; GO:0005515 protein binding	ENSG00000179041	ENST00000320270
RSBN1	round spermatid basic protein 1 [Source:HGNC Symbol;Acc:25642]	1	73.4737	-1.25324	0.419505	1.22639e-10	1.4548e-07	0.194722	-6.43603	GO:0005634 nucleus; GO:0005515 protein binding;	ENSG00000081019	ENST00000261441
RTKN2	rhotekin 2 [Source:HGNC Symbol;Acc:19364]	10	18.3882	-1.58497	0.333331	1.58532e-06	0.000612507	0.330191	-4.80017	; GO:0030097 hemopoiesis; GO:0007165 signal transduction; GO:0008284 positive regulation of cell proliferation; GO:0005886 plasma membrane	ENSG00000182010	ENST00000315289
SC5D	sterol-C5-desaturase [Source:HGNC Symbol;Acc:10547]	11	14.3693	-1.73689	0.300016	5.61203e-06	0.00173692	0.382532	-4.5405	GO:0050046 lathosterol oxidase activity; GO:0033490 cholesterol biosynthetic process via lathosterol; GO:0000248 C-5 sterol desaturase activity; GO:0006695 cholesterol biosynthetic process; GO:0006633 fatty acid biosynthetic process; GO:0005506 iron ion binding; GO:0006629 lipid metabolic process; GO:0044281 small molecule metabolic process; GO:0055114 oxidation-reduction process; GO:0005789 endo…	ENSG00000109929	ENST00000264027
SEC16B	SEC16 homolog B (S. cerevisiae) [Source:HGNC Symbol;Acc:30301]	1	14.4911	1.64316	3.12349	0.000120941	0.0185855	0.427437	3.84421	GO:0070863 positive regulation of protein exit from endoplasmic reticulum; GO:0007031 peroxisome organization; GO:0048208 COPII vesicle coating; GO:0070972 protein localization to endoplasmic reticulum; GO:0007029 endoplasmic reticulum organization; GO:0016559 peroxisome fission; GO:0010628 positive regulation of gene expression; GO:0015031 protein transport; GO:0043231 intracellular membrane-bou…	ENSG00000120341	ENST00000308284
SEH1L	SEH1-like (S. cerevisiae) [Source:HGNC Symbol;Acc:30379]	18	50.3393	-1.00493	0.498294	2.4001e-05	0.00542725	0.23791	-4.22399	GO:0005515 protein binding; GO:0051315 attachment of spindle microtubules to kinetochore involved in mitotic sister chromatid segregation; GO:0031080 nuclear pore outer ring; GO:0006999 nuclear pore organization; GO:0008645 hexose transport; GO:0007077 mitotic nuclear envelope disassembly; GO:0007080 mitotic metaphase plate congression; GO:0015758 glucose transport; GO:0000776 kinetochore; GO:000…	ENSG00000085415	ENST00000592170
SEMA6A	sema domain, transmembrane domain (TM), and cytoplasmic domain, (semaphorin) 6A [Source:HGNC Symbol;Acc:10738]	5	20.6311	1.16521	2.24266	0.000120311	0.0185198	0.303007	3.84549	GO:2001224 positive regulation of neuron migration; GO:0030215 semaphorin receptor binding; GO:0071526 semaphorin-plexin signaling pathway; GO:0009887 organ morphogenesis; GO:0051642 centrosome localization; GO:0007166 cell surface receptor signaling pathway; GO:0004888 transmembrane signaling receptor activity; GO:0007399 nervous system development; GO:0004872 receptor activity; GO:0007010 cytos…	ENSG00000092421	ENST00000343348
SERTAD2	SERTA domain containing 2 [Source:HGNC Symbol;Acc:30784]	2	10.8685	-1.67377	0.313432	0.0004496	0.0498667	0.476979	-3.50912	GO:0003713 transcription coactivator activity; GO:0030308 negative regulation of cell growth; GO:0045893 positive regulation of transcription, DNA-dependent; GO:0005737 cytoplasm; GO:0006351 transcription, DNA-templated; GO:0005634 nucleus; GO:0005515 protein binding	ENSG00000179833	ENST00000313349
SERTAD3	SERTA domain containing 3 [Source:HGNC Symbol;Acc:17931]	19	31.1329	-1.17219	0.443747	2.81606e-05	0.00611882	0.279902	-4.18785	GO:0030308 negative regulation of cell growth; GO:0045893 positive regulation of transcription, DNA-dependent; GO:0006351 transcription, DNA-templated; GO:0005515 protein binding; GO:0005634 nucleus	ENSG00000167565	ENST00000392028
SH3RF2	SH3 domain containing ring finger 2 [Source:HGNC Symbol;Acc:26299]	5	19.5737	1.21014	2.3136	5.66538e-05	0.0103774	0.300557	4.02633	GO:0004864 protein phosphatase inhibitor activity; GO:0008157 protein phosphatase 1 binding; GO:0019902 phosphatase binding; GO:0010923 negative regulation of phosphatase activity; GO:0046872 metal ion binding; GO:0016567 protein ubiquitination; GO:0016874 ligase activity; GO:0008270 zinc ion binding; GO:0005515 protein binding	ENSG00000156463	ENST00000359120
SLC19A2	solute carrier family 19 (thiamine transporter), member 2 [Source:HGNC Symbol;Acc:10938]	1	20.4513	-1.65163	0.31828	0.000336435	0.0400567	0.460642	-3.5855	GO:0042723 thiamine-containing compound metabolic process; GO:0015888 thiamine transport; GO:0015884 folic acid transport; GO:0015234 thiamine transmembrane transporter activity; GO:0008517 folic acid transporter activity; GO:0006767 water-soluble vitamin metabolic process; GO:0006766 vitamin metabolic process; GO:0015403 thiamine uptake transmembrane transporter activity; GO:0006810 transport; G…	ENSG00000117479	ENST00000236137
SLC25A15	solute carrier family 25 (mitochondrial carrier; ornithine transporter) member 15 [Source:HGNC Symbol;Acc:10985]	13	27.1869	1.08238	2.11752	0.00017371	0.0243321	0.288291	3.75447	GO:0000066 mitochondrial ornithine transport; GO:0000064 L-ornithine transmembrane transporter activity; GO:0000050 urea cycle; GO:0006520 cellular amino acid metabolic process; GO:0034641 cellular nitrogen compound metabolic process; GO:0006810 transport; GO:0005743 mitochondrial inner membrane; GO:0044281 small molecule metabolic process; GO:0016021 integral to membrane; GO:0005739 mitochondrion	ENSG00000102743	ENST00000338625
SLC25A45	solute carrier family 25, member 45 [Source:HGNC Symbol;Acc:27442]	11	26.5458	1.02994	2.04195	0.000241193	0.0312293	0.280529	3.67143	GO:0006810 transport; GO:0005743 mitochondrial inner membrane; GO:0005739 mitochondrion; GO:0055085 transmembrane transport; GO:0016021 integral to membrane;	ENSG00000162241	ENST00000527174
SLC2A2	solute carrier family 2 (facilitated glucose transporter), member 2 [Source:HGNC Symbol;Acc:11006]	3	21.5108	1.37459	2.59294	1.78524e-05	0.00437612	0.320404	4.29019	GO:0035428 hexose transmembrane transport; GO:0015149 hexose transmembrane transporter activity; GO:0008645 hexose transport; GO:0006112 energy reserve metabolic process; GO:0050796 regulation of insulin secretion; GO:0055056 D-glucose transmembrane transporter activity; GO:0033300 dehydroascorbic acid transporter activity; GO:0031018 endocrine pancreas development; GO:0005355 glucose transmembra…	ENSG00000163581	ENST00000314251
SLC38A2	solute carrier family 38, member 2 [Source:HGNC Symbol;Acc:13448]	12	57.3695	-1.66859	0.31456	7.86389e-13	1.4337e-09	0.232929	-7.16351	GO:0015171 amino acid transmembrane transporter activity; GO:0014047 glutamate secretion; GO:0007268 synaptic transmission; GO:0007269 neurotransmitter secretion; GO:0006865 amino acid transport; GO:0006811 ion transport; GO:0055085 transmembrane transport; GO:0006814 sodium ion transport; GO:0005886 plasma membrane; GO:0015293 symporter activity; GO:0016021 integral to membrane; GO:0003333 amino…	ENSG00000134294	ENST00000256689
SLC45A2	solute carrier family 45, member 2 [Source:HGNC Symbol;Acc:16472]	5	3.19661	-4.59684	0.0413251	5.48989e-05	0.0101677	1.1396	-4.03373	GO:0033162 melanosome membrane; GO:0048066 developmental pigmentation; GO:0042438 melanin biosynthetic process; GO:0050896 response to stimulus; GO:0007601 visual perception; GO:0055085 transmembrane transport; GO:0016021 integral to membrane;	ENSG00000164175	ENST00000296589
SLC5A3	sodium/myo-inositol cotransporter [Source:RefSeq peptide;Acc:NP_008864]	21	88.564	-1.33022	0.397709	4.15534e-13	7.94834e-10	0.183468	-7.2504	GO:0005367 myo-inositol:sodium symporter activity; GO:0006020 inositol metabolic process; GO:0043576 regulation of respiratory gaseous exchange; GO:0007422 peripheral nervous system development; GO:0006810 transport; GO:0016020 membrane; GO:0055085 transmembrane transport; GO:0005215 transporter activity; GO:0005887 integral to plasma membrane; GO:0005886 plasma membrane; GO:0016021 integral to m…	ENSG00000272962	ENST00000608209
SMURF1	SMAD specific E3 ubiquitin protein ligase 1 [Source:HGNC Symbol;Acc:16807]	7	16.9345	-1.73842	0.299697	1.09037e-06	0.000444843	0.35663	-4.87459	GO:0030579 ubiquitin-dependent SMAD protein catabolic process; GO:0070411 I-SMAD binding; GO:0032801 receptor catabolic process; GO:0034394 protein localization to cell surface; GO:0030279 negative regulation of ossification; GO:0048185 activin binding; GO:0007398 ectoderm development; GO:0043161 proteasome-mediated ubiquitin-dependent protein catabolic process; GO:0030509 BMP signaling pathway; …	ENSG00000198742	ENST00000361368
SNTB2	syntrophin, beta 2 (dystrophin-associated protein A1, 59kDa, basic component 2) [Source:HGNC Symbol;Acc:11169]	16	49.2974	-1.05362	0.481758	0.000194106	0.0265828	0.282732	-3.72657	GO:0030658 transport vesicle membrane; GO:0016010 dystrophin-associated glycoprotein complex; GO:0045202 synapse; GO:0005516 calmodulin binding; GO:0043234 protein complex; GO:0003779 actin binding; GO:0005874 microtubule; GO:0030054 cell junction; GO:0016020 membrane; GO:0005737 cytoplasm; GO:0005515 protein binding;	ENSG00000168807	ENST00000336278
SOX9-AS1	NA	17	515.351	-1.09514	0.468091	6.32524e-36	1.84509e-31	0.087519	-12.5132	NA	NA	NA
SPATA22	spermatogenesis associated 22 [Source:HGNC Symbol;Acc:30705]	17	38.4937	1.25065	2.37949	3.2261e-07	0.000161556	0.244758	5.10974	GO:0061458 reproductive system development; GO:0051445 regulation of meiotic cell cycle; GO:0000711 meiotic DNA repair synthesis; GO:0007276 gamete generation; GO:0007129 synapsis; GO:0009566 fertilization;	ENSG00000141255	ENST00000397168
SPIN2B	spindlin family, member 2B [Source:HGNC Symbol;Acc:33147]	X	10.3077	1.62868	3.09231	0.000443317	0.0494992	0.463635	3.51286	GO:0007276 gamete generation; GO:0007049 cell cycle; GO:0006915 apoptotic process; GO:0005634 nucleus	ENSG00000186787	ENST00000374910
SPRY1	sprouty homolog 1, antagonist of FGF signaling (Drosophila) [Source:HGNC Symbol;Acc:11269]	4	20.5874	1.16016	2.23481	0.000105108	0.0166859	0.299126	3.87849	GO:0051387 negative regulation of neurotrophin TRK receptor signaling pathway; GO:0034261 negative regulation of Ras GTPase activity; GO:0043407 negative regulation of MAP kinase activity; GO:0001656 metanephros development; GO:0001759 organ induction; GO:0001657 ureteric bud development; GO:0046580 negative regulation of Ras protein signal transduction; GO:0040037 negative regulation of fibrobla…	ENSG00000164056	ENST00000505319
SRSF7	serine/arginine-rich splicing factor 7 [Source:HGNC Symbol;Acc:10789]	2	77.8186	1.05194	2.07331	2.34932e-10	2.56188e-07	0.16601	6.33657	GO:0006369 termination of RNA polymerase II transcription; GO:0048025 negative regulation of mRNA splicing, via spliceosome; GO:0031124 mRNA 3'-end processing; GO:0006406 mRNA export from nucleus; GO:0000398 mRNA splicing, via spliceosome; GO:0006397 mRNA processing; GO:0008380 RNA splicing; GO:0005654 nucleoplasm; GO:0010467 gene expression; GO:0006366 transcription from RNA polymerase II promot…	ENSG00000115875	ENST00000313117
STC1	stanniocalcin 1 [Source:HGNC Symbol;Acc:11373]	8	45.9442	-1.02567	0.491183	9.08845e-06	0.00257391	0.231121	-4.4378	GO:0006874 cellular calcium ion homeostasis; GO:0071385 cellular response to glucocorticoid stimulus; GO:0071320 cellular response to cAMP; GO:0033280 response to vitamin D; GO:0046697 decidualization; GO:0001503 ossification; GO:0071456 cellular response to hypoxia; GO:0007584 response to nutrient; GO:0007267 cell-cell signaling; GO:0007166 cell surface receptor signaling pathway; GO:0016324 api…	ENSG00000159167	ENST00000290271
STN1	NA	10	16.5949	1.22967	2.34514	0.000220059	0.0290701	0.332812	3.6948	NA	NA	NA
STOX1	storkhead box 1 [Source:HGNC Symbol;Acc:23508]	10	16.6855	1.12733	2.18454	0.000303383	0.0370543	0.312072	3.61239	GO:0003677 DNA binding; GO:0005737 cytoplasm; GO:0005634 nucleus	ENSG00000165730	ENST00000298596
STPG3-AS1	NA	9	9.1551	2.74981	6.72626	6.00457e-06	0.00182612	0.607527	4.52623	NA	NA	NA
SUPT6H	suppressor of Ty 6 homolog (S. cerevisiae) [Source:HGNC Symbol;Acc:11470]	17	28.7068	-1.09008	0.469734	0.000153762	0.0221999	0.288008	-3.78491	GO:0010793 regulation of mRNA export from nucleus; GO:0051147 regulation of muscle cell differentiation; GO:0045191 regulation of isotype switching; GO:0061086 negative regulation of histone H3-K27 methylation; GO:0019048 modulation by virus of host morphology or physiology; GO:0032784 regulation of DNA-dependent transcription, elongation; GO:0032968 positive regulation of transcription elongatio…	ENSG00000109111	ENST00000314616
SYNE2	spectrin repeat containing, nuclear envelope 2 [Source:HGNC Symbol;Acc:17084]	14	15.9241	-1.53301	0.345555	4.07966e-05	0.00822139	0.373639	-4.10292	GO:0031981 nuclear lumen; GO:0031258 lamellipodium membrane; GO:0090286 cytoskeletal anchoring at nuclear membrane; GO:0034993 SUN-KASH complex; GO:0031527 filopodium membrane; GO:0006998 nuclear envelope organization; GO:0007097 nuclear migration; GO:0005640 nuclear outer membrane; GO:0007163 establishment or maintenance of cell polarity; GO:0030018 Z disc; GO:0005635 nuclear envelope; GO:005164…	ENSG00000054654	ENST00000344113
TCAP	titin-cap [Source:HGNC Symbol;Acc:11610]	17	6.15983	-2.29626	0.20359	0.000313339	0.037926	0.63714	-3.60402	GO:0070080 titin Z domain binding; GO:0051373 FATZ binding; GO:0048769 sarcomerogenesis; GO:0035995 detection of muscle stretch; GO:0035994 response to muscle stretch; GO:0031432 titin binding; GO:0030241 skeletal muscle myosin thick filament assembly; GO:0048739 cardiac muscle fiber development; GO:0055008 cardiac muscle tissue morphogenesis; GO:0008307 structural constituent of muscle; GO:00300…	ENSG00000173991	ENST00000309889
TEFM	transcription elongation factor, mitochondrial [Source:HGNC Symbol;Acc:26223]	17	15.3379	1.45009	2.73225	6.10662e-05	0.0109788	0.36174	4.00865	GO:0030337 DNA polymerase processivity factor activity; GO:0006119 oxidative phosphorylation; GO:0006390 transcription from mitochondrial promoter; GO:0042645 mitochondrial nucleoid; GO:0030529 ribonucleoprotein complex; GO:0006355 regulation of transcription, DNA-dependent; GO:0005759 mitochondrial matrix; GO:0003676 nucleic acid binding; GO:0005515 protein binding;	ENSG00000172171	ENST00000581216
TFAP2C	transcription factor AP-2 gamma (activating enhancer binding protein 2 gamma) [Source:HGNC Symbol;Acc:11744]	20	29.0609	-1.20843	0.43274	4.32114e-06	0.0013928	0.26297	-4.59531	GO:0060750 epithelial cell proliferation involved in mammary gland duct elongation; GO:0048733 sebaceous gland development; GO:0060598 dichotomous subdivision of terminal units involved in mammary gland duct morphogenesis; GO:0045682 regulation of epidermis development; GO:0030718 germ-line stem cell maintenance; GO:0021877 forebrain neuron fate commitment; GO:0003334 keratinocyte development; GO…	ENSG00000087510	ENST00000201031
THNSL1	threonine synthase-like 1 (S. cerevisiae) [Source:HGNC Symbol;Acc:26160]	10	13.5179	1.48084	2.79111	0.000355312	0.0417925	0.414658	3.57123	GO:0008150 biological_process; GO:0005575 cellular_component; GO:0003674 molecular_function	ENSG00000185875	ENST00000524413
TIPARP	TCDD-inducible poly(ADP-ribose) polymerase [Source:HGNC Symbol;Acc:23696]	3	21.7041	-2.239	0.211833	6.27193e-10	6.36361e-07	0.362097	-6.18344	GO:0060325 face morphogenesis; GO:0044236 multicellular organismal metabolic process; GO:0008210 estrogen metabolic process; GO:0008209 androgen metabolic process; GO:0003950 NAD+ ADP-ribosyltransferase activity; GO:0001570 vasculogenesis; GO:0060021 palate development; GO:0048705 skeletal system morphogenesis; GO:0001822 kidney development; GO:0006471 protein ADP-ribosylation; GO:0030097 hemopoi…	ENSG00000163659	ENST00000486483
TLE4	transducin-like enhancer of split 4 (E(sp1) homolog, Drosophila) [Source:HGNC Symbol;Acc:11840]	9	9.01983	-1.82335	0.282564	0.000173215	0.024292	0.485555	-3.75518	GO:0070491 repressing transcription factor binding; GO:0007219 Notch signaling pathway; GO:0003705 RNA polymerase II distal enhancer sequence-specific DNA binding transcription factor activity; GO:0016055 Wnt signaling pathway; GO:0005654 nucleoplasm; GO:0003682 chromatin binding; GO:0005515 protein binding; GO:0003714 transcription corepressor activity; GO:0000122 negative regulation of transcri…	ENSG00000106829	ENST00000376552
TMEM177	transmembrane protein 177 [Source:HGNC Symbol;Acc:28143]	2	163.094	1.04126	2.05802	6.63243e-14	1.43311e-10	0.138928	7.49495	GO:0016021 integral to membrane;	ENSG00000144120	ENST00000401466
TMEM267	NA	5	11.6873	1.83637	3.5711	1.63088e-05	0.00411147	0.426049	4.31023	NA	NA	NA
TNFRSF11B	tumor necrosis factor receptor superfamily, member 11b [Source:HGNC Symbol;Acc:11909]	8	35.5298	1.04361	2.06139	2.34528e-05	0.00535248	0.246764	4.2292	GO:0042489 negative regulation of odontogenesis of dentin-containing tooth; GO:0045779 negative regulation of bone resorption; GO:0005125 cytokine activity; GO:0007584 response to nutrient; GO:0043627 response to estrogen; GO:0032026 response to magnesium ion; GO:0030198 extracellular matrix organization; GO:0005578 proteinaceous extracellular matrix; GO:0004872 receptor activity; GO:0046685 resp…	ENSG00000164761	ENST00000297350
TOM1L1	target of myb1 (chicken)-like 1 [Source:HGNC Symbol;Acc:11983]	17	114.09	1.12088	2.17479	8.4505e-11	1.04167e-07	0.172646	6.49235	GO:0030295 protein kinase activator activity; GO:0006886 intracellular protein transport; GO:0005622 intracellular; GO:0031954 positive regulation of protein autophosphorylation; GO:0045839 negative regulation of mitosis; GO:0005795 Golgi stack; GO:0030276 clathrin binding; GO:0005768 endosome; GO:0005764 lysosome; GO:0017124 SH3 domain binding; GO:0032147 activation of protein kinase activity; G…	ENSG00000141198	ENST00000570371
TRIM32	tripartite motif containing 32 [Source:HGNC Symbol;Acc:16380]	9	37.5374	1.3071	2.47444	8.4737e-08	5.0338e-05	0.24401	5.35674	GO:0005863 striated muscle myosin thick filament; GO:0032479 regulation of type I interferon production; GO:0030957 Tat protein binding; GO:1902230 negative regulation of intrinsic apoptotic signaling pathway in response to DNA damage; GO:2000147 positive regulation of cell motility; GO:0045862 positive regulation of proteolysis; GO:0050769 positive regulation of neurogenesis; GO:0032481 positive…	ENSG00000119401	ENST00000373983
TRIM37	tripartite motif containing 37 [Source:HGNC Symbol;Acc:7523]	17	2.44709	-4.60094	0.0412077	0.000154861	0.0222114	1.21617	-3.78314	; GO:0046600 negative regulation of centriole replication; GO:0005164 tumor necrosis factor receptor binding; GO:0016235 aggresome; GO:0051865 protein autoubiquitination; GO:0032088 negative regulation of NF-kappaB transcription factor activity; GO:0005777 peroxisome; GO:0070842 aggresome assembly; GO:0031625 ubiquitin protein ligase binding; GO:0004842 ubiquitin-protein ligase activity; GO:00056…	ENSG00000108395	ENST00000585287
TSC22D2	TSC22 domain family, member 2 [Source:HGNC Symbol;Acc:29095]	3	43.7012	-1.22448	0.427951	2.25696e-05	0.00519417	0.288941	-4.23782	GO:0006970 response to osmotic stress; GO:0006355 regulation of transcription, DNA-dependent; GO:0003700 sequence-specific DNA binding transcription factor activity;	ENSG00000196428	ENST00000361875
TTC13	tetratricopeptide repeat domain 13 [Source:HGNC Symbol;Acc:26204]	1	15.438	1.49134	2.8115	6.27213e-05	0.0111561	0.372618	4.00233	GO:0005515 protein binding;	ENSG00000143643	ENST00000366661
TTC14	tetratricopeptide repeat domain 14 [Source:HGNC Symbol;Acc:24697]	3	87.959	1.3757	2.59495	6.73177e-11	8.44591e-08	0.210787	6.52651	GO:0005515 protein binding; GO:0003723 RNA binding;	ENSG00000163728	ENST00000296015
TTN	titin [Source:HGNC Symbol;Acc:12403]	2	13.2291	-1.55004	0.341501	0.000377689	0.0438063	0.435991	-3.5552	GO:0097493 structural molecule activity conferring elasticity; GO:0031433 telethonin binding; GO:0048769 sarcomerogenesis; GO:0035995 detection of muscle stretch; GO:0030241 skeletal muscle myosin thick filament assembly; GO:0006941 striated muscle contraction; GO:0048739 cardiac muscle fiber development; GO:0055008 cardiac muscle tissue morphogenesis; GO:0008307 structural constituent of muscle;…	ENSG00000155657	ENST00000342992
TUBE1	tubulin, epsilon 1 [Source:HGNC Symbol;Acc:20775]	6	13.7198	1.43724	2.70802	0.000413755	0.0467351	0.407017	3.53115	GO:0006184 GTP catabolic process; GO:0000242 pericentriolar material; GO:0007098 centrosome cycle; GO:0051258 protein polymerization; GO:0005200 structural constituent of cytoskeleton; GO:0043234 protein complex; GO:0005874 microtubule; GO:0003924 GTPase activity; GO:0005525 GTP binding; GO:0051297 centrosome organization;	ENSG00000074935	ENST00000368662
TYMS	thymidylate synthetase [Source:HGNC Symbol;Acc:12441]	18	23.4102	1.48449	2.79818	1.94144e-07	0.000104391	0.285212	5.20486	GO:0046134 pyrimidine nucleoside biosynthetic process; GO:0019860 uracil metabolic process; GO:0046078 dUMP metabolic process; GO:0019088 immortalization of host cell by virus; GO:0009157 deoxyribonucleoside monophosphate biosynthetic process; GO:0006235 dTTP biosynthetic process; GO:0006231 dTMP biosynthetic process; GO:0004799 thymidylate synthase activity; GO:0046653 tetrahydrofolate metabolic…	ENSG00000176890	ENST00000323274
USP53	ubiquitin specific peptidase 53 [Source:HGNC Symbol;Acc:29255]	4	18.5352	-1.27923	0.412016	0.000267709	0.0337693	0.350984	-3.64469	GO:0006511 ubiquitin-dependent protein catabolic process; GO:0008150 biological_process; GO:0005575 cellular_component; GO:0004221 ubiquitin thiolesterase activity	ENSG00000145390	ENST00000274030
USP7	ubiquitin specific peptidase 7 (herpes virus-associated) [Source:HGNC Symbol;Acc:12630]	16	17.6222	-1.23229	0.425643	0.000420186	0.0473241	0.349379	-3.52707	GO:0019048 modulation by virus of host morphology or physiology; GO:0006283 transcription-coupled nucleotide-excision repair; GO:0004843 ubiquitin-specific protease activity; GO:0016579 protein deubiquitination; GO:0051090 regulation of sequence-specific DNA binding transcription factor activity; GO:0010216 maintenance of DNA methylation; GO:0008022 protein C-terminus binding; GO:0002039 p53 bind…	ENSG00000187555	ENST00000344836
UTP25	NA	1	14.7617	1.41068	2.65863	0.000281845	0.0350597	0.388464	3.63144	NA	NA	NA
VPS29	vacuolar protein sorting 29 homolog (S. cerevisiae) [Source:HGNC Symbol;Acc:14340]	12	298.359	1.00061	2.00085	8.59447e-28	1.43259e-23	0.0915752	10.9267	GO:0004647 phosphoserine phosphatase activity; GO:0005768 endosome; GO:0016788 hydrolase activity, acting on ester bonds; GO:0010008 endosome membrane; GO:0015031 protein transport; GO:0005829 cytosol; GO:0046872 metal ion binding	ENSG00000111237	ENST00000549578
WDR20	WD repeat domain 20 [Source:HGNC Symbol;Acc:19667]	14	16.9247	-1.44038	0.368471	4.25826e-05	0.0084788	0.351912	-4.093	GO:0005515 protein binding;	ENSG00000140153	ENST00000335263
WDR26	WD repeat domain 26 [Source:HGNC Symbol;Acc:21208]	1	17.0735	-1.1886	0.438728	0.000263236	0.0334455	0.325731	-3.64903	GO:0005737 cytoplasm; GO:0005515 protein binding; GO:0005634 nucleus	ENSG00000162923	ENST00000414423
WDR53	WD repeat domain 53 [Source:HGNC Symbol;Acc:28786]	3	15.9751	1.67723	3.19813	2.34932e-05	0.00535248	0.39662	4.22881	GO:0005515 protein binding	ENSG00000185798	ENST00000332629
WDR70	WD repeat domain 70 [Source:HGNC Symbol;Acc:25495]	5	19.0426	1.70856	3.26835	1.8125e-06	0.000684414	0.357943	4.77328	GO:0005515 protein binding	ENSG00000082068	ENST00000265107
WSB1	WD repeat and SOCS box containing 1 [Source:HGNC Symbol;Acc:19221]	17	275.744	1.10408	2.14962	1.10266e-11	1.6709e-08	0.162546	6.79242	GO:0005515 protein binding; GO:0035556 intracellular signal transduction; GO:0005622 intracellular; GO:0016567 protein ubiquitination; GO:0008150 biological_process;	ENSG00000109046	ENST00000581440
XPOT	exportin, tRNA [Source:HGNC Symbol;Acc:12826]	12	30.2081	-1.71738	0.304101	0.000324804	0.0390303	0.477757	-3.59467	GO:0005488 binding; GO:0006409 tRNA export from nucleus; GO:0008536 Ran GTPase binding; GO:0006886 intracellular protein transport; GO:0005643 nuclear pore; GO:0005654 nucleoplasm; GO:0000049 tRNA binding; GO:0005737 cytoplasm; GO:0005634 nucleus	ENSG00000184575	ENST00000332707
YIF1B	Yip1 interacting factor homolog B (S. cerevisiae) [Source:HGNC Symbol;Acc:30511]	19	31.6089	1.08802	2.12581	1.25063e-05	0.00331648	0.249055	4.36857	GO:0016020 membrane; GO:0016021 integral to membrane;	ENSG00000167645	ENST00000592694
YOD1	YOD1 deubiquitinase [Source:HGNC Symbol;Acc:25035]	1	45.7887	-1.22127	0.428904	5.01022e-08	3.17716e-05	0.224048	-5.45095	GO:1990168 protein K33-linked deubiquitination; GO:1990167 protein K27-linked deubiquitination; GO:0035523 protein K29-linked deubiquitination; GO:0071108 protein K48-linked deubiquitination; GO:0035871 protein K11-linked deubiquitination; GO:0070536 protein K63-linked deubiquitination; GO:0004843 ubiquitin-specific protease activity; GO:0030968 endoplasmic reticulum unfolded protein response; GO…	ENSG00000180667	ENST00000315927
ZBTB38	zinc finger and BTB domain containing 38 [Source:HGNC Symbol;Acc:26636]	3	50.3592	-1.24389	0.422232	4.87128e-07	0.000222026	0.24723	-5.03131	GO:0005515 protein binding; ; GO:0046872 metal ion binding; GO:0003676 nucleic acid binding; GO:0005634 nucleus; GO:0003677 DNA binding; GO:0045944 positive regulation of transcription from RNA polymerase II promoter; GO:0006351 transcription, DNA-templated; GO:0003700 sequence-specific DNA binding transcription factor activity	ENSG00000177311	ENST00000509842
ZBTB43	zinc finger and BTB domain containing 43 [Source:HGNC Symbol;Acc:17908]	9	18.3912	-1.19851	0.435724	0.000113306	0.017722	0.310482	-3.86018	GO:0006355 regulation of transcription, DNA-dependent; GO:0003677 DNA binding; GO:0046872 metal ion binding; GO:0006351 transcription, DNA-templated; GO:0005515 protein binding; GO:0005634 nucleus	ENSG00000169155	ENST00000373464
ZBTB7A	zinc finger and BTB domain containing 7A [Source:HGNC Symbol;Acc:18078]	19	29.4038	-1.33539	0.396284	1.20795e-06	0.000481042	0.275094	-4.85433	GO:0035035 histone acetyltransferase binding; GO:0045892 negative regulation of transcription, DNA-dependent; GO:0003677 DNA binding; GO:0046872 metal ion binding; GO:0007275 multicellular organismal development; GO:0030154 cell differentiation; GO:0006351 transcription, DNA-templated; GO:0005515 protein binding; GO:0000122 negative regulation of transcription from RNA polymerase II promoter; GO:…	ENSG00000178951	ENST00000322357
ZC3H10	zinc finger CCCH-type containing 10 [Source:HGNC Symbol;Acc:25893]	12	8.63728	1.89759	3.7259	0.000150079	0.0218346	0.500559	3.79094	GO:0046872 metal ion binding; GO:0005515 protein binding;	ENSG00000135482	ENST00000257940
ZMYM5	zinc finger, MYM-type 5 [Source:HGNC Symbol;Acc:13029]	13	39.0933	-1.09614	0.467768	3.79395e-06	0.00125051	0.237137	-4.62236	GO:0008270 zinc ion binding; GO:0005634 nucleus	ENSG00000132950	ENST00000502168
ZNF23	zinc finger protein 23 [Source:HGNC Symbol;Acc:13023]	16	18.769	1.32464	2.5047	8.94625e-05	0.0147646	0.338132	3.91753	GO:0046872 metal ion binding; GO:0003676 nucleic acid binding; GO:0006355 regulation of transcription, DNA-dependent; GO:0005622 intracellular; GO:0003677 DNA binding; GO:0006351 transcription, DNA-templated; GO:0005634 nucleus	ENSG00000167377	ENST00000564528
ZNF239	zinc finger protein 239 [Source:HGNC Symbol;Acc:13031]	10	26.2773	1.3935	2.62714	1.03094e-06	0.000423559	0.285223	4.88564	GO:0006355 regulation of transcription, DNA-dependent; GO:0003677 DNA binding; GO:0046872 metal ion binding; GO:0006351 transcription, DNA-templated; GO:0005634 nucleus; GO:0003723 RNA binding	ENSG00000196793	ENST00000306006
ZNF697	zinc finger protein 697 [Source:HGNC Symbol;Acc:32034]	1	11.4717	1.56132	2.95124	0.00026407	0.0334912	0.427969	3.64821	GO:0006355 regulation of transcription, DNA-dependent; GO:0003677 DNA binding; GO:0046872 metal ion binding; GO:0006351 transcription, DNA-templated; GO:0008150 biological_process; GO:0005575 cellular_component; GO:0003674 molecular_function; GO:0005634 nucleus	ENSG00000143067	ENST00000421812
ZNF841	zinc finger protein 841 [Source:HGNC Symbol;Acc:27611]	19	4.73728	2.87811	7.35186	0.000394917	0.0454246	0.812232	3.54346	GO:0006355 regulation of transcription, DNA-dependent; GO:0005622 intracellular; GO:0003677 DNA binding; GO:0046872 metal ion binding; GO:0003676 nucleic acid binding; GO:0006351 transcription, DNA-templated; GO:0005634 nucleus	ENSG00000197608	ENST00000594295
ZRANB1	zinc finger, RAN-binding domain containing 1 [Source:HGNC Symbol;Acc:18224]	10	57.4426	-1.11071	0.463066	2.25413e-06	0.00082192	0.234863	-4.72919	GO:0071947 protein deubiquitination involved in ubiquitin-dependent protein catabolic process; GO:1990168 protein K33-linked deubiquitination; GO:0035523 protein K29-linked deubiquitination; GO:0070536 protein K63-linked deubiquitination; GO:0030177 positive regulation of Wnt signaling pathway; GO:0070530 K63-linked polyubiquitin binding; GO:0004843 ubiquitin-specific protease activity; GO:001647…	ENSG00000019995	ENST00000359653
ZSCAN20	zinc finger and SCAN domain containing 20 [Source:HGNC Symbol;Acc:13093]	1	3.14016	4.14338	17.6719	0.000411504	0.046571	1.1729	3.53259	GO:0003682 chromatin binding; GO:0006355 regulation of transcription, DNA-dependent; GO:0003677 DNA binding; GO:0046872 metal ion binding; GO:0005739 mitochondrion; GO:0006351 transcription, DNA-templated; GO:0003700 sequence-specific DNA binding transcription factor activity; GO:0005634 nucleus	ENSG00000121903	ENST00000361328
ZSCAN26	NA	6	10.9645	2.12134	4.35098	5.48608e-06	0.00171504	0.466713	4.54529	NA	NA	NA

## Sheet: bOPN
Differentially expressed genes (DEGs) in the differentiated colon adenocarcinoma cell line, Caco-2, in response to in vitro gastrointestinal digested bovine milk OPN (P-adj < 0.05, and |log2FC| > 1),
Gene	Gene_description	chrom	baseMean	log2FC	Fold Change	pvalue	padj	lfcSE	stat	GO_info	Gene_stable_ID	Transcript_stable_ID
ABALON	NA	20	47.1343	-1.00715	0.497528	2.60384e-05	0.00131364	0.239478	-4.20561	NA	NA	NA
ACIN1	apoptotic chromatin condensation inducer 1 [Source:HGNC Symbol;Acc:17066]	14	37.0096	-1.01453	0.439296	5.56203e-05	0.00238189	0.251702	-4.03066	GO:0003676 nucleic acid binding; GO:0005737 cytoplasm; GO:0005634 nucleus; GO:0000166 nucleotide binding; GO:0030263 apoptotic chromosome condensation; GO:0061574 ASAP complex; GO:0006921 cellular component disassembly involved in execution phase of apoptosis; GO:0035145 exon-exon junction complex; GO:0048025 negative regulation of mRNA splicing, via spliceosome; GO:0045657 positive regulation of…	ENSG00000100813	ENST00000557515
ACSM3	acyl-CoA synthetase medium-chain family member 3 [Source:HGNC Symbol;Acc:10522]	16	23.5126	1.08837	2.12633	0.000512441	0.0120174	0.313274	3.47417	GO:0015645 fatty acid ligase activity; GO:0006633 fatty acid biosynthetic process; GO:0005759 mitochondrial matrix; GO:0047760 butyrate-CoA ligase activity; GO:0042632 cholesterol homeostasis; GO:0008217 regulation of blood pressure; GO:0008152 metabolic process; GO:0003824 catalytic activity; GO:0046872 metal ion binding; GO:0005524 ATP binding; GO:0005575 cellular_component; GO:0003674 molecula…	ENSG00000005187	ENST00000568235
ANAPC4	anaphase promoting complex subunit 4 [Source:HGNC Symbol;Acc:19990]	4	26.8896	1.05848	2.08273	0.000228357	0.00679708	0.287209	3.68538	GO:0000090 mitotic anaphase; GO:0051436 negative regulation of ubiquitin-protein ligase activity involved in mitotic cell cycle; GO:0030071 regulation of mitotic metaphase/anaphase transition; GO:0005680 anaphase-promoting complex; GO:0070979 protein K11-linked ubiquitination; GO:0019903 protein phosphatase binding; GO:0007094 mitotic spindle assembly checkpoint; GO:0000086 G2/M transition of mit…	ENSG00000053900	ENST00000315368
ANKLE2	ankyrin repeat and LEM domain containing 2 [Source:HGNC Symbol;Acc:29101]	12	42.2091	-1.02812	0.49035	4.14949e-06	0.000326965	0.223322	-4.60375	GO:0005737 cytoplasm; GO:0035307 positive regulation of protein dephosphorylation; GO:0007084 mitotic nuclear envelope reassembly; GO:0051721 protein phosphatase 2A binding; GO:0042326 negative regulation of phosphorylation; GO:0008601 protein phosphatase type 2A regulator activity; GO:0050790 regulation of catalytic activity; GO:0000278 mitotic cell cycle; GO:0030176 integral to endoplasmic reti…	ENSG00000176915	ENST00000539605
ANKRD17	ankyrin repeat domain 17 [Source:HGNC Symbol;Acc:23575]	4	24.8015	-1.14144	0.430403	0.000318381	0.00861298	0.317077	-3.59987	GO:0051151 negative regulation of smooth muscle cell differentiation; GO:0019048 modulation by virus of host morphology or physiology; GO:0001955 blood vessel maturation; GO:0005737 cytoplasm; GO:0005515 protein binding; GO:0005634 nucleus; GO:0003723 RNA binding	ENSG00000132466	ENST00000358602
AP1AR	adaptor-related protein complex 1 associated regulatory protein [Source:HGNC Symbol;Acc:28808]	4	30.9596	-1.05719	0.480568	0.000201234	0.00622694	0.284384	-3.71746	GO:0001920 negative regulation of receptor recycling; GO:0048203 vesicle targeting, trans-Golgi to endosome; GO:0034315 regulation of Arp2/3 complex-mediated actin nucleation; GO:2000146 negative regulation of cell motility; GO:1900025 negative regulation of substrate adhesion-dependent cell spreading; GO:0030133 transport vesicle; GO:0035650 AP-1 adaptor complex binding; GO:0005770 late endosome…	ENSG00000138660	ENST00000274000
APAF1	apoptotic peptidase activating factor 1 [Source:HGNC Symbol;Acc:576]	12	20.823	-1.01274	0.428814	0.00064121	0.0140347	0.296681	-3.41356	GO:0072432 response to G1 DNA damage checkpoint signaling; GO:0043293 apoptosome; GO:0008635 activation of cysteine-type endopeptidase activity involved in apoptotic process by cytochrome c; GO:0006919 activation of cysteine-type endopeptidase activity involved in apoptotic process; GO:0008656 cysteine-type endopeptidase activator activity involved in apoptotic process; GO:0006309 apoptotic DNA f…	ENSG00000120868	ENST00000551964
APLP2	amyloid beta (A4) precursor-like protein 2 [Source:HGNC Symbol;Acc:598]	11	17.5337	-1.14792	0.451274	0.00191929	0.0303153	0.370006	-3.10245	GO:0006878 cellular copper ion homeostasis; GO:0007176 regulation of epidermal growth factor-activated receptor activity; GO:0030901 midbrain development; GO:0043393 regulation of protein binding; GO:0030900 forebrain development; GO:0007626 locomotory behavior; GO:0007617 mating behavior; GO:0030198 extracellular matrix organization; GO:0050885 neuromuscular process controlling balance; GO:00019…	ENSG00000084234	ENST00000533616
ARHGAP12	Rho GTPase activating protein 12 [Source:HGNC Symbol;Acc:16348]	10	15.1043	-1.609	0.327826	3.28414e-05	0.00157443	0.387448	-4.15281	GO:0007165 signal transduction; GO:0005096 GTPase activator activity; GO:0005622 intracellular; GO:0051056 regulation of small GTPase mediated signal transduction; GO:0007264 small GTPase mediated signal transduction; GO:0005829 cytosol; GO:0005515 protein binding	ENSG00000165322	ENST00000311380
ARHGEF11	Rho guanine nucleotide exchange factor (GEF) 11 [Source:HGNC Symbol;Acc:14580]	1	34.7164	1.43581	2.70534	1.46178e-07	1.83094e-05	0.273107	5.25731	GO:0006941 striated muscle contraction; GO:0048011 neurotrophin TRK receptor signaling pathway; GO:0097190 apoptotic signaling pathway; GO:0006928 cellular component movement; GO:0007266 Rho protein signal transduction; GO:0001664 G-protein coupled receptor binding; GO:0043065 positive regulation of apoptotic process; GO:0030010 establishment of cell polarity; GO:0038032 termination of G-protein …	ENSG00000132694	ENST00000368194
ARHGEF28	Rho guanine nucleotide exchange factor (GEF) 28 [Source:HGNC Symbol;Acc:30322]	5	10.7139	-1.65497	0.317545	0.000159983	0.00523666	0.438398	-3.77504	GO:0060052 neurofilament cytoskeleton organization; GO:0021955 central nervous system neuron axonogenesis; GO:0015630 microtubule cytoskeleton; GO:0035556 intracellular signal transduction; GO:0035023 regulation of Rho protein signal transduction; GO:0005089 Rho guanyl-nucleotide exchange factor activity; GO:0046872 metal ion binding; GO:0030154 cell differentiation; GO:0005737 cytoplasm; GO:0005…	ENSG00000214944	ENST00000296794
ARHGEF35	Rho guanine nucleotide exchange factor (GEF) 35 [Source:HGNC Symbol;Acc:33846]	7	20.9451	-1.14412	0.452465	0.00139478	0.0242564	0.358016	-3.19573		ENSG00000213214	ENST00000378115
ARHGEF5	Rho guanine nucleotide exchange factor (GEF) 5 [Source:HGNC Symbol;Acc:13209]	7	22.3304	-1.11772	0.460823	0.000688377	0.014729	0.329305	-3.39417	; GO:0002408 myeloid dendritic cell chemotaxis; GO:0071803 positive regulation of podosome assembly; GO:0032321 positive regulation of Rho GTPase activity; GO:0032319 regulation of Rho GTPase activity; GO:0030036 actin cytoskeleton organization; GO:0035556 intracellular signal transduction; GO:0035023 regulation of Rho protein signal transduction; GO:0005089 Rho guanyl-nucleotide exchange factor …	ENSG00000050327	ENST00000498580
ARID3A	AT rich interactive domain 3A (BRIGHT-like) [Source:HGNC Symbol;Acc:3031]	19	335.204	-1.10575	0.46466	3.21876e-07	3.69033e-05	0.216383	-5.11017	GO:0003682 chromatin binding; GO:0006355 regulation of transcription, DNA-dependent; GO:0045121 membrane raft; GO:0005622 intracellular; GO:0003677 DNA binding; GO:0005737 cytoplasm; GO:0045944 positive regulation of transcription from RNA polymerase II promoter; GO:0042803 protein homodimerization activity; GO:0006351 transcription, DNA-templated; GO:0005515 protein binding; GO:0003700 sequence-…	ENSG00000116017	ENST00000263620
ARL5B	ADP-ribosylation factor-like 5B [Source:HGNC Symbol;Acc:23052]	10	65.799	-1.11347	0.462183	3.24931e-09	6.17626e-07	0.188134	-5.91848	GO:0019001 guanyl nucleotide binding; GO:0006886 intracellular protein transport; GO:0031683 G-protein beta/gamma-subunit complex binding; GO:0007186 G-protein coupled receptor signaling pathway; GO:0004871 signal transducer activity; GO:0003924 GTPase activity; GO:0005622 intracellular; GO:0005525 GTP binding; GO:0007264 small GTPase mediated signal transduction; GO:0005737 cytoplasm; GO:0005634…	ENSG00000165997	ENST00000377275
ARRDC3	arrestin domain containing 3 [Source:HGNC Symbol;Acc:29263]	5	19.926	1.40685	2.65157	1.19685e-05	0.000728496	0.321333	4.37816	GO:0090327 negative regulation of locomotion involved in locomotory behavior; GO:0044252 negative regulation of multicellular organismal metabolic process; GO:0031651 negative regulation of heat generation; GO:0071879 positive regulation of adrenergic receptor signaling pathway; GO:0031699 beta-3 adrenergic receptor binding; GO:0060613 fat pad development; GO:0001659 temperature homeostasis; GO:0…	ENSG00000113369	ENST00000265138
ASH1L	ash1 (absent, small, or homeotic)-like (Drosophila) [Source:HGNC Symbol;Acc:19088]	1	43.6651	-1.24144	0.422949	1.06812e-06	0.000102412	0.254464	-4.87865	GO:0006323 DNA packaging; GO:0007267 cell-cell signaling; GO:0003682 chromatin binding; GO:0006355 regulation of transcription, DNA-dependent; GO:0018024 histone-lysine N-methyltransferase activity; GO:0005794 Golgi apparatus; GO:0005694 chromosome; GO:0006366 transcription from RNA polymerase II promoter; GO:0003677 DNA binding; GO:0005923 tight junction; GO:0005737 cytoplasm; GO:0008270 zinc io…	ENSG00000116539	ENST00000368346
ASXL2	additional sex combs like 2 (Drosophila) [Source:HGNC Symbol;Acc:23805]	2	18.1734	-1.09615	0.467763	0.000917067	0.0178704	0.330683	-3.31481	GO:0035360 positive regulation of peroxisome proliferator activated receptor signaling pathway; GO:0042975 peroxisome proliferator activated receptor binding; GO:0045600 positive regulation of fat cell differentiation; GO:0003677 DNA binding; GO:0046872 metal ion binding; GO:0045944 positive regulation of transcription from RNA polymerase II promoter; GO:0006351 transcription, DNA-templated; GO:0…	ENSG00000143970	ENST00000435504
ATG12	autophagy related 12 [Source:HGNC Symbol;Acc:588]	5	41.5758	-1.0191	0.493425	0.000702211	0.0149111	0.300733	-3.38871	GO:0034045 pre-autophagosomal structure membrane; GO:0000045 autophagic vacuole assembly; GO:0032480 negative regulation of type I interferon production; GO:0043234 protein complex; GO:0045087 innate immune response; GO:0005737 cytoplasm; GO:0005515 protein binding; GO:0016020 membrane; GO:0006914 autophagy;	ENSG00000145782	ENST00000509910
B9D1	B9 protein domain 1 [Source:HGNC Symbol;Acc:24123]	17	13.414	1.27285	2.41638	0.0024007	0.0352287	0.419309	3.03558	; GO:0060563 neuroepithelial cell differentiation; GO:0035051 cardiocyte differentiation; GO:0036038 TCTN-B9D complex; GO:0032880 regulation of protein localization; GO:0042733 embryonic digit morphogenesis; GO:0008158 hedgehog receptor activity; GO:0007224 smoothened signaling pathway; GO:0005932 microtubule basal body; GO:0035869 ciliary transition zone; GO:0001701 in utero embryonic developmen…	ENSG00000108641	ENST00000575403
BBS12	Bardet-Biedl syndrome 12 [Source:HGNC Symbol;Acc:26648]	4	11.0365	1.34842	2.54633	0.00154512	0.026001	0.425896	3.16607	GO:0051131 chaperone-mediated protein complex assembly; GO:0044267 cellular protein metabolic process; GO:0045599 negative regulation of fat cell differentiation; GO:0005929 cilium; GO:0005524 ATP binding; GO:0005515 protein binding	ENSG00000181004	ENST00000314218
BCAP31	B-cell receptor-associated protein 31 [Source:HGNC Symbol;Acc:16695]	X	14.4877	-1.21025	0.432194	0.00114934	0.0210571	0.372251	-3.25116	GO:0035584 calcium-mediated signaling using intracellular calcium source; GO:0071556 integral to lumenal side of endoplasmic reticulum membrane; GO:0033116 endoplasmic reticulum-Golgi intermediate compartment membrane; GO:0051561 positive regulation of mitochondrial calcium ion concentration; GO:0032471 negative regulation of endoplasmic reticulum calcium ion concentration; GO:2001244 positive re…	ENSG00000185825	ENST00000345046
BICD2	bicaudal D homolog 2 (Drosophila) [Source:HGNC Symbol;Acc:17208]	9	12.9777	-1.32674	0.398669	0.00343328	0.0447628	0.453426	-2.92602	GO:0072393 microtubule anchoring at microtubule organizing center; GO:0072385 minus-end-directed organelle transport along microtubule; GO:0008219 cell death; GO:0031410 cytoplasmic vesicle; GO:0006810 transport; GO:0005856 cytoskeleton; GO:0005794 Golgi apparatus; GO:0017137 Rab GTPase binding; GO:0005737 cytoplasm; GO:0005515 protein binding; GO:0005886 plasma membrane; GO:0007018 microtubule-b…	ENSG00000185963	ENST00000356884
BMP2	bone morphogenetic protein 2 [Source:HGNC Symbol;Acc:1069]	20	54.1447	-2.18061	0.220583	3.76643e-08	5.40495e-06	0.396368	-5.50147	GO:2000065 negative regulation of cortisol biosynthetic process; GO:0070700 BMP receptor binding; GO:0060804 positive regulation of Wnt signaling pathway by BMP signaling pathway; GO:0051042 negative regulation of calcium-independent cell-cell adhesion; GO:0032348 negative regulation of aldosterone biosynthetic process; GO:0003308 negative regulation of Wnt signaling pathway involved in heart dev…	ENSG00000125845	ENST00000378827
BMP2K	BMP2 inducible kinase [Source:HGNC Symbol;Acc:18041]	4	15.5094	1.39897	2.63713	0.000188246	0.00592033	0.374628	3.73429	GO:0016772 transferase activity, transferring phosphorus-containing groups; GO:0004713 protein tyrosine kinase activity; GO:0006468 protein phosphorylation; GO:0004672 protein kinase activity; GO:0004674 protein serine/threonine kinase activity; GO:0005524 ATP binding; GO:0019208 phosphatase regulator activity; GO:0030500 regulation of bone mineralization; GO:0005634 nucleus;	ENSG00000138756	ENST00000389010
BOLA3-AS1	NA	2	13.1414	1.39851	2.63629	0.00109576	0.0203463	0.428372	3.26471	NA	NA	NA
BORCS7	NA	10	49.6721	1.51215	2.85234	2.38075e-09	4.73289e-07	0.253315	5.96944	NA	NA	NA
BUB3	BUB3 mitotic checkpoint protein [Source:HGNC Symbol;Acc:1151]	10	19.1615	1.24128	2.36408	0.000253534	0.00737087	0.339271	3.65866	GO:0008608 attachment of spindle microtubules to kinetochore; GO:0051436 negative regulation of ubiquitin-protein ligase activity involved in mitotic cell cycle; GO:0071173 spindle assembly checkpoint; GO:0051983 regulation of chromosome segregation; GO:0000070 mitotic sister chromatid segregation; GO:0000776 kinetochore; GO:0007126 meiosis; GO:0007094 mitotic spindle assembly checkpoint; GO:0000…	ENSG00000154473	ENST00000368865
C12orf49	chromosome 12 open reading frame 49 [Source:HGNC Symbol;Acc:26128]	12	23.2629	-1.1024	0.465742	0.00168888	0.0274264	0.35107	-3.1401	GO:0005576 extracellular region;	ENSG00000111412	ENST00000261318
C12orf76	chromosome 12 open reading frame 76 [Source:HGNC Symbol;Acc:33790]	12	15.9763	1.06595	2.09354	0.00321033	0.0426776	0.361725	2.94685	; GO:0001614 purinergic nucleotide receptor activity; GO:0006811 ion transport; GO:0016020 membrane; GO:0005524 ATP binding; GO:0005216 ion channel activity	ENSG00000174456	ENST00000546651
C1orf116	chromosome 1 open reading frame 116 [Source:HGNC Symbol;Acc:28667]	1	21.0728	1.03563	2.05001	0.00155879	0.026103	0.327368	3.16351	GO:0005737 cytoplasm; GO:0005886 plasma membrane	ENSG00000182795	ENST00000359470
C5orf63	chromosome 5 open reading frame 63 [Source:HGNC Symbol;Acc:40051]	5	14.6829	2.29977	4.92379	6.71504e-07	6.83138e-05	0.462784	4.96943	; GO:0055114 oxidation-reduction process; GO:0005739 mitochondrion	ENSG00000164241	ENST00000508527
CA9	carbonic anhydrase IX [Source:HGNC Symbol;Acc:1383]	9	25.5987	-1.20492	0.433794	0.00150562	0.0255484	0.37967	-3.1736	GO:0061418 regulation of transcription from RNA polymerase II promoter in response to hypoxia; GO:0031528 microvillus membrane; GO:0006730 one-carbon metabolic process; GO:0004089 carbonate dehydratase activity; GO:0071456 cellular response to hypoxia; GO:0015701 bicarbonate transport; GO:0046903 secretion; GO:0002009 morphogenesis of an epithelium; GO:0005730 nucleolus; GO:0044281 small molecule…	ENSG00000107159	ENST00000378357
CAVIN1	NA	17	57.0755	-1.08719	0.470676	3.35964e-05	0.00159649	0.262125	-4.14761	NA	NA	NA
CBLL1	Cbl proto-oncogene-like 1, E3 ubiquitin protein ligase [Source:HGNC Symbol;Acc:21225]	7	22.1637	-1.11081	0.463033	0.000589898	0.0133071	0.323267	-3.43622	GO:0045807 positive regulation of endocytosis; GO:0007162 negative regulation of cell adhesion; GO:0000151 ubiquitin ligase complex; GO:0030335 positive regulation of cell migration; GO:0016337 cell-cell adhesion; GO:0004842 ubiquitin-protein ligase activity; GO:0003676 nucleic acid binding; GO:0016567 protein ubiquitination; GO:0008270 zinc ion binding; GO:0005515 protein binding; GO:0042802 ide…	ENSG00000105879	ENST00000440859
CCDC138	coiled-coil domain containing 138 [Source:HGNC Symbol;Acc:26531]	2	12.2938	1.30283	2.46713	0.00212616	0.0321962	0.424096	3.07202		ENSG00000163006	ENST00000412964
CCDC186	NA	10	29.295	-1.49649	0.354413	6.9601e-08	9.30978e-06	0.27753	-5.3922	NA	NA	NA
CCL2	chemokine (C-C motif) ligand 2 [Source:HGNC Symbol;Acc:10618]	17	17.5393	-1.12088	0.459813	0.000798669	0.0163731	0.334267	-3.35326	GO:0008009 chemokine activity; GO:0006955 immune response; GO:0005576 extracellular region; GO:2000502 negative regulation of natural killer cell chemotaxis; GO:2000427 positive regulation of apoptotic cell clearance; GO:0090265 positive regulation of immune complex clearance by monocytes and macrophages; GO:0035684 helper T cell extravasation; GO:0034351 negative regulation of glial cell apoptot…	ENSG00000108691	ENST00000580907
CCL20	chemokine (C-C motif) ligand 20 [Source:HGNC Symbol;Acc:10619]	2	15.728	-1.27482	0.413277	0.00122964	0.0220937	0.394447	-3.23192	GO:0042466 chemokinesis; GO:0008009 chemokine activity; GO:0006935 chemotaxis; GO:0007267 cell-cell signaling; GO:0042742 defense response to bacterium; GO:0007165 signal transduction; GO:0006955 immune response; GO:0005615 extracellular space; GO:0006954 inflammatory response; GO:0005576 extracellular region; GO:0005515 protein binding; GO:0005125 cytokine activity	ENSG00000115009	ENST00000409189
CCNT2	cyclin T2 [Source:HGNC Symbol;Acc:1600]	2	35.9594	1.10729	2.1544	5.69762e-06	0.000412916	0.24404	4.53731	GO:0000079 regulation of cyclin-dependent protein serine/threonine kinase activity; GO:0019901 protein kinase binding; GO:0006355 regulation of transcription, DNA-dependent; GO:0019048 modulation by virus of host morphology or physiology; GO:0006368 transcription elongation from RNA polymerase II promoter; GO:0007179 transforming growth factor beta receptor signaling pathway; GO:0006367 transcrip…	ENSG00000082258	ENST00000419781
CDH1	cadherin 1, type 1, E-cadherin (epithelial) [Source:HGNC Symbol;Acc:1748]	16	13.8585	-1.53175	0.345858	0.000133365	0.00458711	0.400964	-3.82016	GO:0071681 cellular response to indole-3-methanol; GO:0060693 regulation of branching involved in salivary gland morphogenesis; GO:0043281 regulation of cysteine-type endopeptidase activity involved in apoptotic process; GO:2000008 regulation of protein localization to cell surface; GO:0042993 positive regulation of transcription factor import into nucleus; GO:0034329 cell junction assembly; GO:0…	ENSG00000039068	ENST00000261769
CDK13	cyclin-dependent kinase 13 [Source:HGNC Symbol;Acc:1733]	7	9.96754	-1.63908	0.321061	0.00341588	0.0445896	0.559871	-2.9276	GO:0070816 phosphorylation of RNA polymerase II C-terminal domain; GO:0019908 nuclear cyclin-dependent protein kinase holoenzyme complex; GO:0002945 cyclin K-CDK13 complex; GO:0008353 RNA polymerase II carboxy-terminal domain kinase activity; GO:0019048 modulation by virus of host morphology or physiology; GO:0016607 nuclear speck; GO:0000380 alternative mRNA splicing, via spliceosome; GO:0016772…	ENSG00000065883	ENST00000181839
CHD1	chromodomain helicase DNA binding protein 1 [Source:HGNC Symbol;Acc:1915]	5	101.6	-1.40175	0.37847	2.31937e-16	1.67528e-13	0.170856	-8.2043	GO:0006338 chromatin remodeling; GO:0004386 helicase activity; GO:0006357 regulation of transcription from RNA polymerase II promoter; GO:0004003 ATP-dependent DNA helicase activity; GO:0035064 methylated histone residue binding; GO:0003677 DNA binding; GO:0003676 nucleic acid binding; GO:0005524 ATP binding; GO:0005737 cytoplasm; GO:0006351 transcription, DNA-templated; GO:0005515 protein bindin…	ENSG00000153922	ENST00000284049
CHD4	chromodomain helicase DNA binding protein 4 [Source:HGNC Symbol;Acc:1919]	12	33.5985	-1.03678	0.487415	0.00039342	0.00986692	0.292507	-3.54446	GO:0001103 RNA polymerase II repressing transcription factor binding; GO:0016818 hydrolase activity, acting on acid anhydrides, in phosphorus-containing anhydrides; GO:0016581 NuRD complex; GO:0016568 chromatin modification; GO:0004386 helicase activity; GO:0006357 regulation of transcription from RNA polymerase II promoter; GO:0005813 centrosome; GO:0006355 regulation of transcription, DNA-depen…	ENSG00000111642	ENST00000544484
CHD7	chromodomain helicase DNA binding protein 7 [Source:HGNC Symbol;Acc:20626]	8	9.88371	-1.54955	0.341616	0.00245052	0.0356856	0.511507	-3.02939	GO:0060123 regulation of growth hormone secretion; GO:0048806 genitalia development; GO:0030540 female genitalia development; GO:0048752 semicircular canal morphogenesis; GO:0008015 blood circulation; GO:0021545 cranial nerve development; GO:0043584 nose development; GO:0030217 T cell differentiation; GO:0060173 limb development; GO:0007512 adult heart development; GO:0050890 cognition; GO:000300…	ENSG00000171316	ENST00000423902
CHMP7	charged multivesicular body protein 7 [Source:HGNC Symbol;Acc:28439]	8	35.4641	1.15435	2.22584	3.7787e-06	0.000303262	0.249687	4.6232	GO:0045324 late endosome to vacuole transport; GO:0000815 ESCRT III complex; GO:0008565 protein transporter activity; GO:0016197 endosomal transport; GO:0016032 viral process; GO:0015031 protein transport; GO:0005829 cytosol; GO:0005737 cytoplasm; GO:0005634 nucleus;	ENSG00000147457	ENST00000397677
CHN2	chimerin 2 [Source:HGNC Symbol;Acc:1944]	7	15.2198	-1.48182	0.358037	0.000209944	0.00636263	0.399763	-3.70674	; GO:0005515 protein binding; GO:0043547 positive regulation of GTPase activity; GO:0005070 SH3/SH2 adaptor activity; GO:0007165 signal transduction; GO:0035556 intracellular signal transduction; GO:0005096 GTPase activator activity; GO:0005622 intracellular; GO:0051056 regulation of small GTPase mediated signal transduction; GO:0007264 small GTPase mediated signal transduction; GO:0005829 cytoso…	ENSG00000106069	ENST00000423511
CISD3	CDGSH iron sulfur domain 3 [Source:HGNC Symbol;Acc:27578]	17	8.66632	-1.53115	0.346001	0.00346077	0.0450129	0.523732	-2.92354	GO:0051537 2 iron, 2 sulfur cluster binding; GO:0043231 intracellular membrane-bounded organelle; GO:0046872 metal ion binding; GO:0005739 mitochondrion	ENSG00000230055	ENST00000439660
COX15	cytochrome c oxidase assembly homolog 15 (yeast) [Source:HGNC Symbol;Acc:2263]	10	12.9246	1.26561	2.40429	0.00294546	0.040153	0.425648	2.97337	GO:0006123 mitochondrial electron transport, cytochrome c to oxygen; GO:0045333 cellular respiration; GO:0006783 heme biosynthetic process; GO:0005746 mitochondrial respiratory chain; GO:0004129 cytochrome-c oxidase activity; GO:0007585 respiratory gaseous exchange; GO:0008535 respiratory chain complex IV assembly; GO:0006784 heme a biosynthetic process; GO:0016627 oxidoreductase activity, acting…	ENSG00000014919	ENST00000370483
CPNE8	copine VIII [Source:HGNC Symbol;Acc:23498]	12	11.189	-1.47128	0.360662	0.00277708	0.0387986	0.491838	-2.99139	GO:0005515 protein binding;	ENSG00000139117	ENST00000331366
CYCS	cytochrome c, somatic [Source:HGNC Symbol;Acc:19986]	7	20.7091	-1.29293	0.408121	0.00146954	0.0251329	0.406501	-3.18063	GO:0045155 electron transporter, transferring electrons from CoQH2-cytochrome c reductase complex and cytochrome c oxidase complex activity; GO:0008635 activation of cysteine-type endopeptidase activity involved in apoptotic process by cytochrome c; GO:0045333 cellular respiration; GO:0070469 respiratory chain; GO:0005758 mitochondrial intermembrane space; GO:0006309 apoptotic DNA fragmentation; …	ENSG00000172115	ENST00000305786
CYP1A1	cytochrome P450, family 1, subfamily A, polypeptide 1 [Source:HGNC Symbol;Acc:2595]	15	218.09	-1.14862	0.451058	3.49514e-19	5.40973e-16	0.12831	-8.95187	GO:0097267 omega-hydroxylase P450 pathway; GO:0070576 vitamin D 24-hydroxylase activity; GO:0019373 epoxygenase P450 pathway; GO:0070330 aromatase activity; GO:0017144 drug metabolic process; GO:0006805 xenobiotic metabolic process; GO:0042359 vitamin D metabolic process; GO:0019369 arachidonic acid metabolic process; GO:0019825 oxygen binding; GO:0016705 oxidoreductase activity, acting on paired…	ENSG00000140465	ENST00000379727
DCP1B	decapping mRNA 1B [Source:HGNC Symbol;Acc:24451]	12	9.55432	1.44897	2.73014	0.00209748	0.0319173	0.471047	3.07607	GO:0000184 nuclear-transcribed mRNA catabolic process, nonsense-mediated decay; GO:0043928 exonucleolytic nuclear-transcribed mRNA catabolic process involved in deadenylation-dependent decay; GO:0000288 nuclear-transcribed mRNA catabolic process, deadenylation-dependent decay; GO:0016071 mRNA metabolic process; GO:0016070 RNA metabolic process; GO:0010467 gene expression; GO:0016787 hydrolase act…	ENSG00000151065	ENST00000280665
DDIT4	DNA-damage-inducible transcript 4 [Source:HGNC Symbol;Acc:24944]	10	280.358	-1.06133	0.479192	1.31197e-11	4.44204e-09	0.156831	-6.76731	GO:1901216 positive regulation of neuron death; GO:1902532 negative regulation of intracellular signal transduction; GO:0048011 neurotrophin TRK receptor signaling pathway; GO:0042771 intrinsic apoptotic signaling pathway in response to DNA damage by p53 class mediator; GO:0071889 14-3-3 protein binding; GO:0009968 negative regulation of signal transduction; GO:0010801 negative regulation of pept…	ENSG00000168209	ENST00000307365
DGKZ	diacylglycerol kinase, zeta [Source:HGNC Symbol;Acc:2857]	11	23.9329	1.48814	2.80527	6.80575e-06	0.000475722	0.330722	4.49967	GO:0046834 lipid phosphorylation; GO:0001727 lipid kinase activity; GO:0004857 enzyme inhibitor activity; GO:0031571 mitotic G1 DNA damage checkpoint; GO:0046580 negative regulation of Ras protein signal transduction; GO:0045930 negative regulation of mitotic cell cycle; GO:0016477 cell migration; GO:0008022 protein C-terminus binding; GO:0007205 protein kinase C-activating G-protein coupled rece…	ENSG00000149091	ENST00000343674
DHFR2	NA	3	17.5264	1.03907	2.0549	0.00368282	0.0466543	0.35779	2.90412	NA	NA	NA
DHRS2	dehydrogenase/reductase (SDR family) member 2 [Source:HGNC Symbol;Acc:18349]	14	24.7167	1.1257	2.18207	0.000495757	0.0117277	0.323194	3.48304	GO:0008152 metabolic process; GO:0016491 oxidoreductase activity; GO:0008207 C21-steroid hormone metabolic process; GO:0004090 carbonyl reductase (NADPH) activity; GO:0043011 myeloid dendritic cell differentiation; GO:0034599 cellular response to oxidative stress; GO:0005635 nuclear envelope; GO:0009636 response to toxic substance; GO:0005759 mitochondrial matrix; GO:0055114 oxidation-reduction p…	ENSG00000100867	ENST00000432832
DIDO1	death inducer-obliterator 1 [Source:HGNC Symbol;Acc:2680]	20	62.1888	-1.71546	0.304506	1.88557e-12	7.70912e-10	0.243579	-7.0427	GO:0006915 apoptotic process; GO:0005737 cytoplasm; GO:0008270 zinc ion binding; GO:0006351 transcription, DNA-templated; GO:0005515 protein binding; GO:0005634 nucleus; GO:0097190 apoptotic signaling pathway	ENSG00000101191	ENST00000395343
DNA2	DNA replication helicase/nuclease 2 [Source:HGNC Symbol;Acc:2939]	10	27.3806	-1.00189	0.499344	0.00205735	0.0316207	0.325098	-3.08183	GO:0043142 single-stranded DNA-dependent ATPase activity; GO:0033567 DNA replication, Okazaki fragment processing; GO:0017108 5'-flap endonuclease activity; GO:0000729 DNA double-strand break processing; GO:0043137 DNA replication, removal of RNA primer; GO:0016890 site-specific endodeoxyribonuclease activity, specific for altered base; GO:0043139 5'-3' DNA helicase activity; GO:0032201 telomere …	ENSG00000138346	ENST00000551118
DUSP3	dual specificity phosphatase 3 [Source:HGNC Symbol;Acc:3069]	17	168.682	1.15836	2.23204	4.4267e-16	2.99757e-13	0.142545	8.12628	GO:0033549 MAP kinase phosphatase activity; GO:0034146 toll-like receptor 5 signaling pathway; GO:0038124 toll-like receptor TLR6:TLR2 signaling pathway; GO:0038123 toll-like receptor TLR1:TLR2 signaling pathway; GO:0035666 TRIF-dependent toll-like receptor signaling pathway; GO:0034134 toll-like receptor 2 signaling pathway; GO:0048011 neurotrophin TRK receptor signaling pathway; GO:0034162 toll…	ENSG00000108861	ENST00000226004
DUSP8	dual specificity phosphatase 8 [Source:HGNC Symbol;Acc:3074]	11	96.8257	-1.49415	0.35499	3.79376e-18	3.91461e-15	0.172042	-8.68481	GO:0017017 MAP kinase tyrosine/serine/threonine phosphatase activity; GO:0000188 inactivation of MAPK activity; GO:0016311 dephosphorylation; GO:0035335 peptidyl-tyrosine dephosphorylation; GO:0006470 protein dephosphorylation; GO:0016791 phosphatase activity; GO:0008138 protein tyrosine/serine/threonine phosphatase activity; GO:0004725 protein tyrosine phosphatase activity; GO:0005737 cytoplasm;…	ENSG00000184545	ENST00000397374
DYNC1H1	dynein, cytoplasmic 1, heavy chain 1 [Source:HGNC Symbol;Acc:2961]	14	9.75094	-1.61461	0.326552	0.00334433	0.043867	0.550279	-2.93418	GO:0007052 mitotic spindle organization; GO:0019886 antigen processing and presentation of exogenous peptide antigen via MHC class II; GO:0030286 dynein complex; GO:0033962 cytoplasmic mRNA processing body assembly; GO:0034063 stress granule assembly; GO:0005868 cytoplasmic dynein complex; GO:0008219 cell death; GO:0007018 microtubule-based movement; GO:0003777 microtubule motor activity; GO:0000…	ENSG00000197102	ENST00000360184
DYRK4	dual-specificity tyrosine-(Y)-phosphorylation regulated kinase 4 [Source:HGNC Symbol;Acc:3095]	12	14.2276	1.22626	2.3396	0.00255488	0.036795	0.406482	3.01676	GO:0016772 transferase activity, transferring phosphorus-containing groups; GO:0004713 protein tyrosine kinase activity; GO:0006468 protein phosphorylation; GO:0004672 protein kinase activity; GO:0005794 Golgi apparatus; GO:0004674 protein serine/threonine kinase activity; GO:0005524 ATP binding; ; GO:0004712 protein serine/threonine/tyrosine kinase activity; GO:0016301 kinase activity; GO:004687…	ENSG00000010219	ENST00000542744
E2F3	E2F transcription factor 3 [Source:HGNC Symbol;Acc:3115]	6	23.9763	1.03068	2.04299	0.00240125	0.0352287	0.339541	3.03552	GO:0000085 mitotic G2 phase; GO:0006367 transcription initiation from RNA polymerase II promoter; GO:0005654 nucleoplasm; GO:0000278 mitotic cell cycle; GO:0008284 positive regulation of cell proliferation; GO:0006355 regulation of transcription, DNA-dependent; GO:0045893 positive regulation of transcription, DNA-dependent; GO:0005667 transcription factor complex; GO:0005515 protein binding; GO:0…	ENSG00000112242	ENST00000346618
EEF2	eukaryotic translation elongation factor 2 [Source:HGNC Symbol;Acc:3214]	19	52.7006	-1.17949	0.441508	9.26094e-06	0.000602629	0.266025	-4.43375	; GO:0006414 translational elongation; GO:0005844 polysome; GO:0044267 cellular protein metabolic process; GO:0003746 translation elongation factor activity; GO:0030529 ribonucleoprotein complex; GO:0010467 gene expression; GO:0006412 translation; GO:0003924 GTPase activity; GO:0005525 GTP binding; GO:0005829 cytosol; GO:0005515 protein binding; GO:0006184 GTP catabolic process	ENSG00000167658	ENST00000600794
EIF1	eukaryotic translation initiation factor 1 [Source:HGNC Symbol;Acc:3249]	17	696.533	1.11618	2.16772	6.15883e-22	1.21323e-18	0.115944	9.62685	GO:0008135 translation factor activity, nucleic acid binding; GO:0006413 translational initiation; GO:0009048 dosage compensation by inactivation of X chromosome; GO:0006446 regulation of translational initiation; GO:0003743 translation initiation factor activity; GO:0006950 response to stress; GO:0005737 cytoplasm	ENSG00000173812	ENST00000591776
EML6	echinoderm microtubule associated protein like 6 [Source:HGNC Symbol;Acc:35412]	2	10.4249	1.54586	2.91979	0.00388542	0.0483869	0.535398	2.88732	GO:0005874 microtubule; GO:0005737 cytoplasm; GO:0005515 protein binding	ENSG00000214595	ENST00000356458
ENC1	ectodermal-neural cortex 1 (with BTB domain) [Source:HGNC Symbol;Acc:3345]	5	188.883	1.07443	2.10589	1.99467e-14	1.05421e-11	0.14043	7.65097	GO:0010499 proteasomal ubiquitin-independent protein catabolic process; GO:0017148 negative regulation of translation; GO:0016363 nuclear matrix; GO:0031463 Cul3-RING ubiquitin ligase complex; GO:0007399 nervous system development; GO:0003779 actin binding; GO:0005856 cytoskeleton; GO:0007275 multicellular organismal development; GO:0016567 protein ubiquitination; GO:0005737 cytoplasm; GO:0005515…	ENSG00000171617	ENST00000302351
ENO3	enolase 3 (beta, muscle) [Source:HGNC Symbol;Acc:3354]	17	546.841	1.24347	2.36767	2.49561e-13	1.15058e-10	0.169892	7.31914	GO:0043403 skeletal muscle tissue regeneration; GO:0006096 glycolysis; GO:0004634 phosphopyruvate hydratase activity; GO:0000015 phosphopyruvate hydratase complex; GO:0042493 response to drug; GO:0007568 aging; GO:0046982 protein heterodimerization activity; GO:0000287 magnesium ion binding; GO:0016020 membrane; GO:0042803 protein homodimerization activity; GO:0006094 gluconeogenesis; GO:0006006 …	ENSG00000108515	ENST00000519266
ENSA	endosulfine alpha [Source:HGNC Symbol;Acc:3360]	1	15.3515	-1.023	0.492093	0.00386378	0.0482005	0.354091	-2.88907	; GO:0051721 protein phosphatase 2A binding; GO:0019212 phosphatase inhibitor activity; GO:0004864 protein phosphatase inhibitor activity; GO:0008200 ion channel inhibitor activity; GO:0008601 protein phosphatase type 2A regulator activity; GO:0007584 response to nutrient; GO:0009749 response to glucose; GO:0000086 G2/M transition of mitotic cell cycle; GO:0005102 receptor binding; GO:0005654 nuc…	ENSG00000143420	ENST00000369016
EPC2	enhancer of polycomb homolog 2 (Drosophila) [Source:HGNC Symbol;Acc:24543]	2	8.49879	-1.70058	0.307663	0.00157211	0.0262648	0.537982	-3.16103	GO:0032777 Piccolo NuA4 histone acetyltransferase complex; GO:0016568 chromatin modification; GO:0006281 DNA repair; GO:0006355 regulation of transcription, DNA-dependent; GO:0006351 transcription, DNA-templated	ENSG00000135999	ENST00000457184
EPHB2	EPH receptor B2 [Source:HGNC Symbol;Acc:3393]	1	9.47996	2.28321	4.86761	3.88916e-05	0.00180846	0.55499	4.11397	GO:0050878 regulation of body fluid levels; GO:0016310 phosphorylation; GO:0022038 corpus callosum development; GO:0048170 positive regulation of long-term neuronal synaptic plasticity; GO:0071679 commissural neuron axon guidance; GO:0060996 dendritic spine development; GO:0050771 negative regulation of axonogenesis; GO:0005005 transmembrane-ephrin receptor activity; GO:0007413 axonal fasciculati…	ENSG00000133216	ENST00000374630
ERAP2	endoplasmic reticulum aminopeptidase 2 [Source:HGNC Symbol;Acc:29499]	5	12.9847	-1.44521	0.367238	0.00218613	0.0328283	0.47172	-3.06371	GO:0005788 endoplasmic reticulum lumen; GO:0008217 regulation of blood pressure; GO:0004177 aminopeptidase activity; GO:0008237 metallopeptidase activity; GO:0002474 antigen processing and presentation of peptide antigen via MHC class I; GO:0019885 antigen processing and presentation of endogenous peptide antigen via MHC class I; GO:0005789 endoplasmic reticulum membrane; GO:0008270 zinc ion bind…	ENSG00000164308	ENST00000437043
ERBIN	NA	5	60.8159	-1.10017	0.466462	1.65414e-05	0.000931	0.255432	-4.30709	NA	NA	NA
ERC1	ELKS/RAB6-interacting/CAST family member 1 [Source:HGNC Symbol;Acc:17072]	12	12.8894	-1.34129	0.394667	0.00102598	0.0193828	0.40852	-3.2833	GO:0042147 retrograde transport, endosome to Golgi; GO:0017137 Rab GTPase binding; GO:0005737 cytoplasm; GO:0008385 IkappaB kinase complex; GO:0043522 leucine zipper domain binding; GO:0007252 I-kappaB phosphorylation; GO:0042734 presynaptic membrane; GO:0051092 positive regulation of NF-kappaB transcription factor activity; GO:0006355 regulation of transcription, DNA-dependent; GO:0015031 protei…	ENSG00000082805	ENST00000545318
ERF	Ets2 repressor factor [Source:HGNC Symbol;Acc:3444]	19	153.136	-1.05975	0.479715	8.3294e-13	3.7602e-10	0.148101	-7.15562	GO:0060710 chorio-allantoic fusion; GO:0010668 ectodermal cell differentiation; GO:0007049 cell cycle; GO:0043565 sequence-specific DNA binding; GO:0006355 regulation of transcription, DNA-dependent; GO:0060707 trophoblast giant cell differentiation; GO:0006351 transcription, DNA-templated; GO:0003714 transcription corepressor activity; GO:0003700 sequence-specific DNA binding transcription facto…	ENSG00000105722	ENST00000222329
EXOC3L4	exocyst complex component 3-like 4 [Source:HGNC Symbol;Acc:20120]	14	23.9115	1.09443	2.13529	0.000159567	0.00523666	0.289863	3.77569	GO:0006887 exocytosis; GO:0000145 exocyst;	ENSG00000205436	ENST00000380069
F7	coagulation factor VII (serum prothrombin conversion accelerator) [Source:HGNC Symbol;Acc:3544]	13	35.0228	-1.14395	0.45252	4.69977e-06	0.000358589	0.249892	-4.57776	GO:0010641 positive regulation of platelet-derived growth factor receptor signaling pathway; GO:0032571 response to vitamin K; GO:0007598 blood coagulation, extrinsic pathway; GO:0002690 positive regulation of leukocyte chemotaxis; GO:0005796 Golgi lumen; GO:0050927 positive regulation of positive chemotaxis; GO:0017187 peptidyl-glutamic acid carboxylation; GO:0005788 endoplasmic reticulum lumen;…	ENSG00000057593	ENST00000346342
FAM173B	family with sequence similarity 173, member B [Source:HGNC Symbol;Acc:27029]	5	9.84723	1.51278	2.8536	0.00246297	0.0358188	0.499622	3.02785	; GO:0016021 integral to membrane	ENSG00000150756	ENST00000280330
FAM192A	family with sequence similarity 192, member A [Source:HGNC Symbol;Acc:29856]	16	8.64116	-1.86937	0.273693	0.00102729	0.0193906	0.569419	-3.28294	GO:0005634 nucleus;	ENSG00000172775	ENST00000309137
FAM83B	family with sequence similarity 83, member B [Source:HGNC Symbol;Acc:21357]	6	12.363	-1.30239	0.405454	0.00163494	0.0268504	0.413509	-3.1496		ENSG00000168143	ENST00000306858
FANCF	Fanconi anemia, complementation group F [Source:HGNC Symbol;Acc:3587]	11	23.8443	1.31414	2.48655	1.06814e-05	0.000672832	0.298473	4.4029	GO:0043240 Fanconi anaemia nuclear complex; GO:0005654 nucleoplasm; GO:0006281 DNA repair; GO:0005515 protein binding; GO:0008150 biological_process; GO:0003674 molecular_function	ENSG00000183161	ENST00000327470
FBXO6	F-box protein 6 [Source:HGNC Symbol;Acc:13585]	1	11.8634	1.37686	2.59702	0.000589294	0.0133071	0.400658	3.43649	GO:0006986 response to unfolded protein; GO:0031146 SCF-dependent proteasomal ubiquitin-dependent protein catabolic process; GO:0019005 SCF ubiquitin ligase complex; GO:0006516 glycoprotein catabolic process; GO:0001948 glycoprotein binding; GO:0000077 DNA damage checkpoint; GO:0030433 ER-associated ubiquitin-dependent protein catabolic process; GO:0030163 protein catabolic process; GO:0006281 DN…	ENSG00000116663	ENST00000376753
FKBP9	FK506 binding protein 9, 63 kDa [Source:HGNC Symbol;Acc:3725]	7	11.549	1.71971	3.29371	0.00315845	0.0422733	0.582582	2.95188	GO:0018208 peptidyl-proline modification; GO:0000413 protein peptidyl-prolyl isomerization; GO:0005528 FK506 binding; GO:0003755 peptidyl-prolyl cis-trans isomerase activity; GO:0006457 protein folding; GO:0005783 endoplasmic reticulum; GO:0016020 membrane; GO:0005509 calcium ion binding	ENSG00000122642	ENST00000242209
FLII	flightless I homolog (Drosophila) [Source:HGNC Symbol;Acc:3750]	17	13.4219	-1.3254	0.399039	0.00211046	0.0320698	0.431132	-3.07423	; GO:0003779 actin binding; GO:0007275 multicellular organismal development; GO:0005515 protein binding; GO:0006936 muscle contraction; GO:0005925 focal adhesion; GO:0005813 centrosome; GO:0006355 regulation of transcription, DNA-dependent; GO:0005737 cytoplasm; GO:0006351 transcription, DNA-templated; GO:0005634 nucleus	ENSG00000177731	ENST00000581858
FN1	fibronectin 1 [Source:HGNC Symbol;Acc:3778]	2	16.8785	1.20156	2.29988	0.00110285	0.0204079	0.36825	3.26288	GO:0007161 calcium-independent cell-matrix adhesion; GO:0031093 platelet alpha granule lumen; GO:0005793 endoplasmic reticulum-Golgi intermediate compartment; GO:0002576 platelet degranulation; GO:0005577 fibrinogen complex; GO:0006953 acute-phase response; GO:0034446 substrate adhesion-dependent cell spreading; GO:0007044 cell-substrate junction assembly; GO:0050900 leukocyte migration; GO:00164…	ENSG00000115414	ENST00000421182
FOXA1	forkhead box A1 [Source:HGNC Symbol;Acc:5021]	14	15.0813	-1.05634	0.480852	0.00385695	0.0481986	0.365561	-2.88963	GO:2000049 positive regulation of cell-cell adhesion mediated by cadherin; GO:0033148 positive regulation of intracellular estrogen receptor signaling pathway; GO:0010719 negative regulation of epithelial to mesenchymal transition; GO:0045931 positive regulation of mitotic cell cycle; GO:0060743 epithelial cell maturation involved in prostate gland development; GO:0060740 prostate gland epitheliu…	ENSG00000129514	ENST00000250448
G6PC	glucose-6-phosphatase, catalytic subunit [Source:HGNC Symbol;Acc:4056]	17	36.0242	1.01636	2.02282	8.99234e-06	0.000588686	0.228907	4.44008	GO:0008645 hexose transport; GO:0046415 urate metabolic process; GO:0008202 steroid metabolic process; GO:0015760 glucose-6-phosphate transport; GO:0004346 glucose-6-phosphatase activity; GO:0005980 glycogen catabolic process; GO:0042301 phosphate ion binding; GO:0051156 glucose 6-phosphate metabolic process; GO:0006641 triglyceride metabolic process; GO:0015758 glucose transport; GO:0006094 gluc…	ENSG00000131482	ENST00000592383
GABRA2	gamma-aminobutyric acid (GABA) A receptor, alpha 2 [Source:HGNC Symbol;Acc:4076]	4	13.2345	-1.35858	0.389965	0.00136752	0.0239942	0.424369	-3.20142	GO:0030285 integral to synaptic vesicle membrane; GO:0001505 regulation of neurotransmitter levels; GO:0008503 benzodiazepine receptor activity; GO:0006836 neurotransmitter transport; GO:0034707 chloride channel complex; GO:0007268 synaptic transmission; GO:0007214 gamma-aminobutyric acid signaling pathway; GO:0004890 GABA-A receptor activity; GO:0005254 chloride channel activity; GO:0005230 extr…	ENSG00000151834	ENST00000510861
GAL	galanin/GMAP prepropeptide [Source:HGNC Symbol;Acc:4114]	11	26.7526	1.2438	2.36822	6.86836e-06	0.000478555	0.27654	4.49773	GO:0031943 regulation of glucocorticoid metabolic process; GO:0050672 negative regulation of lymphocyte proliferation; GO:0030252 growth hormone secretion; GO:0005184 neuropeptide hormone activity; GO:0030073 insulin secretion; GO:0006939 smooth muscle contraction; GO:0043627 response to estrogen; GO:0032868 response to insulin; GO:0030141 secretory granule; GO:0007399 nervous system development;…	ENSG00000069482	ENST00000265643
GATA6	GATA binding protein 6 [Source:HGNC Symbol;Acc:4174]	18	13.2552	1.64689	3.13157	0.000123839	0.00433518	0.429056	3.8384	GO:0032912 negative regulation of transforming growth factor beta2 production; GO:0007493 endodermal cell fate determination; GO:0003310 pancreatic A cell differentiation; GO:0003309 type B pancreatic cell differentiation; GO:0060575 intestinal epithelial cell differentiation; GO:0051891 positive regulation of cardioblast differentiation; GO:0032911 negative regulation of transforming growth fact…	ENSG00000141448	ENST00000269216
GBF1	golgi brefeldin A resistant guanine nucleotide exchange factor 1 [Source:HGNC Symbol;Acc:4181]	10	29.3974	-1.10443	0.465087	0.000726997	0.0153242	0.326832	-3.37919	GO:0005488 binding; GO:0048205 COPI coating of Golgi vesicle; GO:0019048 modulation by virus of host morphology or physiology; GO:0005788 endoplasmic reticulum lumen; GO:0005795 Golgi stack; GO:0006892 post-Golgi vesicle-mediated transport; GO:0005801 cis-Golgi network; GO:0006890 retrograde vesicle-mediated transport, Golgi to ER; GO:0016192 vesicle-mediated transport; GO:0005777 peroxisome; GO:…	ENSG00000107862	ENST00000369983
GGT1	gamma-glutamyltransferase 1 [Source:HGNC Symbol;Acc:4250]	22	21.9102	1.10938	2.15753	0.000297994	0.0082691	0.306709	3.61704	GO:0019344 cysteine biosynthetic process; GO:0006751 glutathione catabolic process; GO:0006691 leukotriene metabolic process; GO:0006536 glutamate metabolic process; GO:1901687 glutathione derivative biosynthetic process; GO:0006805 xenobiotic metabolic process; GO:0002682 regulation of immune system process; GO:0050727 regulation of inflammatory response; GO:0019369 arachidonic acid metabolic pr…	ENSG00000100031	ENST00000248923
GMCL1	germ cell-less, spermatogenesis associated 1 [Source:HGNC Symbol;Acc:23843]	2	11.8948	-1.46958	0.361089	0.00134853	0.0237571	0.458462	-3.20545	GO:0016363 nuclear matrix; GO:0005635 nuclear envelope; GO:0006355 regulation of transcription, DNA-dependent; GO:0007283 spermatogenesis; GO:0007275 multicellular organismal development; GO:0030154 cell differentiation; GO:0005515 protein binding	ENSG00000087338	ENST00000282570
GOSR2	golgi SNAP receptor complex member 2 [Source:HGNC Symbol;Acc:4431]	17	22.3589	-1.03986	0.486373	0.00125283	0.0223806	0.322282	-3.22657	GO:0005795 Golgi stack; GO:0016192 vesicle-mediated transport; GO:0006810 transport; GO:0016020 membrane; GO:0006987 activation of signaling protein activity involved in unfolded protein response; GO:0061025 membrane fusion; GO:0030968 endoplasmic reticulum unfolded protein response; GO:0044267 cellular protein metabolic process; GO:0006888 ER to Golgi vesicle-mediated transport; GO:0015031 prote…	ENSG00000108433	ENST00000576910
GTF3C4	general transcription factor IIIC, polypeptide 4, 90kDa [Source:HGNC Symbol;Acc:4667]	9	35.0446	-1.06413	0.478261	1.30414e-05	0.000776356	0.2441	-4.35941	; GO:0042797 tRNA transcription from RNA polymerase III promoter; GO:0042791 5S class rRNA transcription from RNA polymerase III type 1 promoter; GO:0000127 transcription factor TFIIIC complex; GO:0006384 transcription initiation from RNA polymerase III promoter; GO:0016573 histone acetylation; GO:0043085 positive regulation of catalytic activity; GO:0004402 histone acetyltransferase activity; GO…	ENSG00000125484	ENST00000483873
HBEGF	heparin-binding EGF-like growth factor [Source:HGNC Symbol;Acc:3059]	5	35.4683	-1.15284	0.449739	1.5458e-05	0.000889814	0.266734	-4.32206	GO:0051545 negative regulation of elastin biosynthetic process; GO:0090303 positive regulation of wound healing; GO:0051549 positive regulation of keratinocyte migration; GO:0048011 neurotrophin TRK receptor signaling pathway; GO:0035313 wound healing, spreading of epidermal cells; GO:0008016 regulation of heart contraction; GO:0007173 epidermal growth factor receptor signaling pathway; GO:000854…	ENSG00000113070	ENST00000230990
HDGFL2	NA	19	108.848	1.41543	2.66738	1.69793e-14	9.1981e-12	0.184501	7.67165	NA	NA	NA
HES6	hes family bHLH transcription factor 6 [Source:HGNC Symbol;Acc:18254]	2	17.0034	1.08464	2.12085	0.00176602	0.0283351	0.346865	3.127	GO:0003712 transcription cofactor activity; GO:0007399 nervous system development; GO:0008134 transcription factor binding; GO:0006357 regulation of transcription from RNA polymerase II promoter; GO:0046983 protein dimerization activity; GO:0006355 regulation of transcription, DNA-dependent; GO:0003677 DNA binding; GO:0030154 cell differentiation; GO:0006351 transcription, DNA-templated; GO:00056…	ENSG00000144485	ENST00000272937
HHEX	hematopoietically expressed homeobox [Source:HGNC Symbol;Acc:4901]	10	25.5691	1.35479	2.5576	9.21943e-05	0.00349388	0.346471	3.91027	GO:0071103 DNA conformation change; GO:0010621 negative regulation of transcription by transcription factor localization; GO:0010944 negative regulation of transcription by competitive promoter binding; GO:0008190 eukaryotic initiation factor 4E binding; GO:0032993 protein-DNA complex; GO:0061017 hepatoblast differentiation; GO:0061011 hepatic duct development; GO:0061010 gall bladder development…	ENSG00000152804	ENST00000282728
HIBADH	3-hydroxyisobutyrate dehydrogenase [Source:HGNC Symbol;Acc:4907]	7	50.7785	-1.19216	0.437646	0.00358035	0.0459793	0.409264	-2.91295	GO:0006574 valine catabolic process; GO:0009083 branched-chain amino acid catabolic process; GO:0008442 3-hydroxyisobutyrate dehydrogenase activity; GO:0016616 oxidoreductase activity, acting on the CH-OH group of donors, NAD or NADP as acceptor; GO:0048037 cofactor binding; GO:0006098 pentose-phosphate shunt; GO:0004616 phosphogluconate dehydrogenase (decarboxylating) activity; GO:0051287 NAD bi…	ENSG00000106049	ENST00000265395
HNRNPH3	heterogeneous nuclear ribonucleoprotein H3 (2H9) [Source:HGNC Symbol;Acc:5043]	10	9.49512	-1.6706	0.314123	0.000367297	0.00947496	0.468936	-3.56253	GO:0006396 RNA processing; GO:0030529 ribonucleoprotein complex; GO:0000398 mRNA splicing, via spliceosome; GO:0008380 RNA splicing; GO:0003676 nucleic acid binding; GO:0005634 nucleus; GO:0003723 RNA binding; GO:0000166 nucleotide binding; GO:0019013 viral nucleocapsid	ENSG00000096746	ENST00000265866
HSD17B4	hydroxysteroid (17-beta) dehydrogenase 4 [Source:HGNC Symbol;Acc:5213]	5	13.1979	-1.41232	0.375707	0.0022893	0.0340238	0.463074	-3.04988	GO:0044594 17-beta-hydroxysteroid dehydrogenase (NAD+) activity; GO:0036112 medium-chain fatty-acyl-CoA metabolic process; GO:0036111 very long-chain fatty-acyl-CoA metabolic process; GO:0033989 3alpha,7alpha,12alpha-trihydroxy-5beta-cholest-24-enoyl-CoA hydratase activity; GO:0036109 alpha-linolenic acid metabolic process; GO:0033559 unsaturated fatty acid metabolic process; GO:0033540 fatty aci…	ENSG00000133835	ENST00000256216
HSD17B7P2	NA	10	20.1192	-1.03087	0.489414	0.00389246	0.0484189	0.357105	-2.88675	NA	NA	NA
HSD3B1	hydroxy-delta-5-steroid dehydrogenase, 3 beta- and steroid delta-isomerase 1 [Source:HGNC Symbol;Acc:5217]	1	212.717	1.04534	2.06386	5.40388e-11	1.56313e-08	0.159367	6.55936	GO:0016616 oxidoreductase activity, acting on the CH-OH group of donors, NAD or NADP as acceptor; GO:0050662 coenzyme binding; GO:0044237 cellular metabolic process; GO:0009058 biosynthetic process; GO:0006694 steroid biosynthetic process; GO:0003854 3-beta-hydroxy-delta5-steroid dehydrogenase activity; GO:0003824 catalytic activity; GO:0055114 oxidation-reduction process; GO:0030868 smooth endop…	ENSG00000203857	ENST00000531340
HSPB8	heat shock 22kDa protein 8 [Source:HGNC Symbol;Acc:30171]	12	14.3585	-2.46531	0.181079	1.85815e-06	0.000165017	0.517024	-4.76827	GO:0008219 cell death; GO:0042802 identical protein binding; GO:0006950 response to stress; GO:0005622 intracellular; GO:0005737 cytoplasm; GO:0005515 protein binding; GO:0008150 biological_process; GO:0005634 nucleus;	ENSG00000152137	ENST00000281938
HSPE1	heat shock 10kDa protein 1 [Source:HGNC Symbol;Acc:5269]	2	183.993	1.11175	2.16108	5.5047e-22	1.19281e-18	0.115346	9.63839	GO:0006986 response to unfolded protein; GO:0006919 activation of cysteine-type endopeptidase activity involved in apoptotic process; GO:0051082 unfolded protein binding; GO:0006457 protein folding; GO:0051087 chaperone binding; GO:0005759 mitochondrial matrix; GO:0005739 mitochondrion; GO:0005524 ATP binding; GO:0005737 cytoplasm; GO:0005515 protein binding; GO:0006950 response to stress	ENSG00000115541	ENST00000233893
IFT172	intraflagellar transport 172 homolog (Chlamydomonas) [Source:HGNC Symbol;Acc:30391]	2	10.2803	1.40419	2.64668	0.00198843	0.0310204	0.454142	3.09195	GO:0005488 binding; GO:0021522 spinal cord motor neuron differentiation; GO:0016485 protein processing; GO:0001841 neural tube formation; GO:0007368 determination of left/right symmetry; GO:0009953 dorsal/ventral pattern formation; GO:0007224 smoothened signaling pathway; GO:0005929 cilium; GO:0005515 protein binding; GO:0042384 cilium assembly;	ENSG00000138002	ENST00000260570
ILF2	interleukin enhancer binding factor 2 [Source:HGNC Symbol;Acc:6037]	1	430.386	1.16233	2.23818	1.53479e-28	4.75106e-25	0.104885	11.082	GO:0030529 ribonucleoprotein complex; GO:0006955 immune response; GO:0003725 double-stranded RNA binding; GO:0005730 nucleolus; GO:0016740 transferase activity; GO:0003677 DNA binding; GO:0045893 positive regulation of transcription, DNA-dependent; GO:0005524 ATP binding; GO:0005737 cytoplasm; GO:0006351 transcription, DNA-templated; GO:0005515 protein binding; GO:0005634 nucleus; GO:0003723 RNA …	ENSG00000143621	ENST00000361891
IMPACT	impact RWD domain protein [Source:HGNC Symbol;Acc:20387]	18	14.9432	1.20427	2.3042	0.000813783	0.0165576	0.35969	3.34806	GO:0006446 regulation of translational initiation; GO:0001933 negative regulation of protein phosphorylation; GO:0005737 cytoplasm; GO:0005515 protein binding; GO:0008150 biological_process; GO:0005575 cellular_component; GO:0003674 molecular_function;	ENSG00000154059	ENST00000284202
IMPDH2	IMP (inosine 5'-monophosphate) dehydrogenase 2 [Source:HGNC Symbol;Acc:6053]	3	149.973	1.10238	2.14709	7.45651e-15	4.4882e-12	0.141759	7.77649	GO:0018580 nitronate monooxygenase activity; GO:0006164 purine nucleotide biosynthetic process; GO:0003938 IMP dehydrogenase activity; GO:0030554 adenyl nucleotide binding; GO:0003824 catalytic activity; GO:0055114 oxidation-reduction process; GO:0016491 oxidoreductase activity; GO:0047465 N-acylglucosamine-6-phosphate 2-epimerase activity; GO:0006051 N-acetylmannosamine metabolic process; GO:005…	ENSG00000178035	ENST00000429182
INTS5	integrator complex subunit 5 [Source:HGNC Symbol;Acc:29352]	11	36.7035	1.77651	3.42596	5.48239e-11	1.56313e-08	0.270924	6.55721	GO:0032039 integrator complex; GO:0016180 snRNA processing; GO:0005515 protein binding; GO:0016021 integral to membrane	ENSG00000185085	ENST00000330574
IPMK	inositol polyphosphate multikinase [Source:HGNC Symbol;Acc:20739]	10	22.632	-1.06298	0.478641	0.000400167	0.00998987	0.30028	-3.53997	GO:0000824 inositol tetrakisphosphate 3-kinase activity; GO:0000823 inositol-1,4,5-trisphosphate 6-kinase activity; GO:0032958 inositol phosphate biosynthetic process; GO:0043647 inositol phosphate metabolic process; GO:0008440 inositol-1,4,5-trisphosphate 3-kinase activity; GO:0001841 neural tube formation; GO:0005654 nucleoplasm; GO:0044281 small molecule metabolic process; GO:0005524 ATP bindi…	ENSG00000151151	ENST00000373935
IPO9	importin 9 [Source:HGNC Symbol;Acc:19425]	1	9.2665	-1.90076	0.267803	0.000336541	0.00893689	0.530136	-3.58542	GO:0005488 binding; GO:0042393 histone binding; GO:0008536 Ran GTPase binding; GO:0006606 protein import into nucleus; GO:0008565 protein transporter activity; GO:0006886 intracellular protein transport; GO:0005737 cytoplasm; GO:0005515 protein binding; GO:0005634 nucleus;	ENSG00000198700	ENST00000361565
JADE1	jade family PHD finger 1 [Source:HGNC Symbol;Acc:30027]	4	21.7945	1.48252	2.79436	3.40398e-06	0.000277296	0.319178	4.6448	GO:0001105 RNA polymerase II transcription coactivator activity; GO:0043982 histone H4-K8 acetylation; GO:0043981 histone H4-K5 acetylation; GO:0043983 histone H4-K12 acetylation; GO:0043966 histone H3 acetylation; GO:0006950 response to stress; GO:2000134 negative regulation of G1/S transition of mitotic cell cycle; GO:0030308 negative regulation of cell growth; GO:0006915 apoptotic process; GO:…	ENSG00000077684	ENST00000511647
JUN	jun proto-oncogene [Source:HGNC Symbol;Acc:6204]	1	40.0709	-1.05115	0.482585	7.05753e-05	0.0028585	0.264483	-3.97434	GO:0051365 cellular response to potassium ion starvation; GO:0043923 positive regulation by host of viral transcription; GO:0035026 leading edge cell differentiation; GO:0043922 negative regulation by host of viral transcription; GO:0034146 toll-like receptor 5 signaling pathway; GO:0038124 toll-like receptor TLR6:TLR2 signaling pathway; GO:0038123 toll-like receptor TLR1:TLR2 signaling pathway; …	ENSG00000177606	ENST00000371222
KAZALD1	Kazal-type serine peptidase inhibitor domain 1 [Source:HGNC Symbol;Acc:25460]	10	20.3803	1.04603	2.06484	0.000486971	0.0115806	0.299909	3.48782	GO:0005614 interstitial matrix; GO:0001503 ossification; GO:0005520 insulin-like growth factor binding; GO:0030198 extracellular matrix organization; GO:0001558 regulation of cell growth; GO:0007275 multicellular organismal development; GO:0030154 cell differentiation; GO:0005576 extracellular region; GO:0005515 protein binding; GO:0031012 extracellular matrix	ENSG00000107821	ENST00000370200
KCNK6	potassium channel, subfamily K, member 6 [Source:HGNC Symbol;Acc:6281]	19	16.5659	-1.29943	0.406286	0.000253619	0.00737087	0.355174	-3.65858	GO:0071805 potassium ion transmembrane transport; GO:0005267 potassium channel activity; GO:0005242 inward rectifier potassium channel activity; GO:0007268 synaptic transmission; GO:0008076 voltage-gated potassium channel complex; GO:0016020 membrane; GO:0005886 plasma membrane; GO:0006813 potassium ion transport; GO:0003073 regulation of systemic arterial blood pressure; GO:0003085 negative regu…	ENSG00000099337	ENST00000263372
KCNQ1OT1	NA	11	8.68846	-2.08206	0.236176	0.00030967	0.00850474	0.577217	-3.60707	NA	NA	NA
KCTD2	potassium channel tetramerization domain containing 2 [Source:HGNC Symbol;Acc:21294]	17	13.6211	-1.16932	0.444631	0.00365504	0.0464469	0.402313	-2.90649	; GO:0051260 protein homooligomerization; GO:0005515 protein binding	ENSG00000180901	ENST00000581589
KIF1B	kinesin family member 1B [Source:HGNC Symbol;Acc:16636]	1	14.2254	-1.33921	0.395237	0.00241308	0.0353066	0.441396	-3.03403	GO:0030705 cytoskeleton-dependent intracellular transport; GO:0008089 anterograde axon cargo transport; GO:0047497 mitochondrion transport along microtubule; GO:0007270 neuron-neuron synaptic transmission; GO:0007274 neuromuscular synaptic transmission; GO:0007018 microtubule-based movement; GO:0005875 microtubule associated complex; GO:0005871 kinesin complex; GO:0003777 microtubule motor activi…	ENSG00000054523	ENST00000377093
KIFC1	kinesin family member C1 [Source:HGNC Symbol;Acc:6389]	6	67.554	1.29624	2.45589	4.66069e-08	6.53352e-06	0.237243	5.46379	GO:0000070 mitotic sister chromatid segregation; GO:0007018 microtubule-based movement; GO:0005875 microtubule associated complex; GO:0005871 kinesin complex; GO:0003777 microtubule motor activity; GO:0007596 blood coagulation; GO:0005819 spindle; GO:0005815 microtubule organizing center; GO:0005769 early endosome; GO:0008017 microtubule binding; GO:0005874 microtubule; GO:0005524 ATP binding; GO…	ENSG00000237649	ENST00000428849
KLHL36	kelch-like family member 36 [Source:HGNC Symbol;Acc:17844]	16	19.9125	-1.14564	0.451989	0.000771555	0.0160142	0.34068	-3.3628	GO:0016567 protein ubiquitination; GO:0005515 protein binding;	ENSG00000135686	ENST00000564996
KPNA4	karyopherin alpha 4 (importin alpha 3) [Source:HGNC Symbol;Acc:6397]	3	12.4104	-2.0182	0.246867	4.32288e-06	0.000336952	0.439194	-4.59522	GO:0005488 binding; GO:0006607 NLS-bearing protein import into nucleus; GO:0019221 cytokine-mediated signaling pathway; GO:0006606 protein import into nucleus; GO:0008565 protein transporter activity; GO:0005654 nucleoplasm; GO:0005829 cytosol; GO:0005737 cytoplasm; GO:0005515 protein binding; GO:0005634 nucleus	ENSG00000186432	ENST00000334256
LANCL2	LanC lantibiotic synthetase component C-like 2 (bacterial) [Source:HGNC Symbol;Acc:6509]	7	17.1053	1.1594	2.23364	0.00233852	0.0346367	0.380944	3.04349	GO:0009789 positive regulation of abscisic acid-activated signaling pathway; GO:0030864 cortical actin cytoskeleton; GO:0003824 catalytic activity; GO:0045892 negative regulation of transcription, DNA-dependent; GO:0070273 phosphatidylinositol-4-phosphate binding; GO:0032266 phosphatidylinositol-3-phosphate binding; GO:0010314 phosphatidylinositol-5-phosphate binding; GO:0005525 GTP binding; GO:0…	ENSG00000132434	ENST00000254770
LARP1	La ribonucleoprotein domain family, member 1 [Source:HGNC Symbol;Acc:29531]	5	44.8684	-1.01626	0.494395	0.000123787	0.00433518	0.264755	-3.8385	GO:0016239 positive regulation of macroautophagy; GO:0003723 RNA binding;	ENSG00000155506	ENST00000336314
LDHA	lactate dehydrogenase A [Source:HGNC Symbol;Acc:6535]	11	9.05642	-2.21858	0.214853	0.000145831	0.00487655	0.584134	-3.79806	GO:0016616 oxidoreductase activity, acting on the CH-OH group of donors, NAD or NADP as acceptor; GO:0044237 cellular metabolic process; GO:0006090 pyruvate metabolic process; GO:0044262 cellular carbohydrate metabolic process; GO:0004459 L-lactate dehydrogenase activity; GO:0031668 cellular response to extracellular stimulus; GO:0006096 glycolysis; GO:0005975 carbohydrate metabolic process; GO:0…	ENSG00000134333	ENST00000422447
LDLR	low density lipoprotein receptor [Source:HGNC Symbol;Acc:6547]	19	27.9621	-1.34122	0.394688	1.47108e-05	0.000850173	0.309537	-4.33297	GO:0070508 cholesterol import; GO:0030669 clathrin-coated endocytic vesicle membrane; GO:0010899 regulation of phosphatidylcholine catabolic process; GO:0030229 very-low-density lipoprotein particle receptor activity; GO:0034362 low-density lipoprotein particle; GO:0030299 intestinal cholesterol absorption; GO:0007603 phototransduction, visible light; GO:0015914 phospholipid transport; GO:0019048…	ENSG00000130164	ENST00000558518
LENG9	leukocyte receptor cluster (LRC) member 9 [Source:HGNC Symbol;Acc:16306]	19	51.4174	1.06508	2.09229	2.42483e-07	2.88701e-05	0.206275	5.16342	GO:0003824 catalytic activity; GO:0046872 metal ion binding	ENSG00000182909	ENST00000333834
LGALS8	lectin, galactoside-binding, soluble, 8 [Source:HGNC Symbol;Acc:6569]	1	13.4497	-1.22367	0.428191	0.00101828	0.0193046	0.372455	-3.28543	GO:0031295 T cell costimulation; GO:0002317 plasma cell differentiation; GO:0030246 carbohydrate binding; GO:0005615 extracellular space; GO:0005737 cytoplasm; GO:0005515 protein binding;	ENSG00000116977	ENST00000481485
LINC00847	NA	5	24.1249	1.01754	2.02446	0.000779156	0.0160949	0.30283	3.3601	NA	NA	NA
LINC01133	NA	1	9.10251	1.60611	3.0443	0.00300892	0.040734	0.541356	2.96682	NA	NA	NA
LINC01277	NA	6	74.4969	-1.04113	0.485948	2.92142e-08	4.33956e-06	0.187723	-5.54608	NA	NA	NA
LOC100190986	NA	16	28.1309	-1.15329	0.449599	0.000706235	0.0149447	0.34049	-3.38715	NA	NA	NA
LOC102723582	NA	3	18.3885	1.50623	2.84068	5.40209e-05	0.00233183	0.37306	4.03751	NA	NA	NA
LOC283028	NA	10	30.8865	1.00595	2.00826	0.000142912	0.00483115	0.264509	3.80307	NA	NA	NA
LRP6	low density lipoprotein receptor-related protein 6 [Source:HGNC Symbol;Acc:6698]	12	25.1613	-1.13377	0.455723	6.64804e-05	0.00272824	0.284257	-3.98854	GO:2000055 positive regulation of Wnt signaling pathway involved in dorsal/ventral axis specification; GO:0071936 coreceptor activity involved in Wnt signaling pathway; GO:0044335 canonical Wnt signaling pathway involved in neural crest cell differentiation; GO:0014029 neural crest formation; GO:0019210 kinase inhibitor activity; GO:0044340 canonical Wnt signaling pathway involved in regulation o…	ENSG00000070018	ENST00000261349
LUC7L2	LUC7-like 2 (S. cerevisiae) [Source:HGNC Symbol;Acc:21608]	7	31.4774	1.43514	2.70408	1.4597e-07	1.83094e-05	0.272966	5.25757	GO:0006376 mRNA splice site selection; GO:0005685 U1 snRNP; GO:0003729 mRNA binding	ENSG00000269955	ENST00000541515
MAFF	v-maf avian musculoaponeurotic fibrosarcoma oncogene homolog F [Source:HGNC Symbol;Acc:6780]	22	139.518	-1.38673	0.38243	1.18983e-10	3.12519e-08	0.21531	-6.44062	GO:0007567 parturition; GO:0045604 regulation of epidermal cell differentiation; GO:0007596 blood coagulation; GO:0001701 in utero embryonic development; GO:0005654 nucleoplasm; GO:0035914 skeletal muscle cell differentiation; GO:0043565 sequence-specific DNA binding; GO:0006355 regulation of transcription, DNA-dependent; GO:0006366 transcription from RNA polymerase II promoter; GO:0003677 DNA bi…	ENSG00000185022	ENST00000338483
MAGED1	melanoma antigen family D, 1 [Source:HGNC Symbol;Acc:6813]	X	9.02525	-2.53658	0.172351	0.000365286	0.00947496	0.711728	-3.56397	GO:0048011 neurotrophin TRK receptor signaling pathway; GO:0090190 positive regulation of branching involved in ureteric bud morphogenesis; GO:0097190 apoptotic signaling pathway; GO:0003713 transcription coactivator activity; GO:0043406 positive regulation of MAP kinase activity; GO:0050680 negative regulation of epithelial cell proliferation; GO:0043065 positive regulation of apoptotic process;…	ENSG00000179222	ENST00000375772
MAPKBP1	mitogen-activated protein kinase binding protein 1 [Source:HGNC Symbol;Acc:29536]	15	12.3125	-1.63104	0.322854	0.00024122	0.0071019	0.444256	-3.67141	GO:0007256 activation of JNKK activity; GO:0003743 translation initiation factor activity; GO:0005515 protein binding;	ENSG00000137802	ENST00000512970
MCM8	minichromosome maintenance complex component 8 [Source:HGNC Symbol;Acc:16147]	20	27.9581	-1.04285	0.485367	0.000289829	0.00808276	0.287745	-3.62423	GO:0015995 chlorophyll biosynthetic process; GO:0015979 photosynthesis; GO:0016851 magnesium chelatase activity; GO:0048232 male gamete generation; GO:0006271 DNA strand elongation involved in DNA replication; GO:0097362 MCM8-MCM9 complex; GO:0007292 female gamete generation; GO:0000082 G1/S transition of mitotic cell cycle; GO:0000724 double-strand break repair via homologous recombination; GO:0…	ENSG00000125885	ENST00000378896
MED15	mediator complex subunit 15 [Source:HGNC Symbol;Acc:14248]	22	14.6786	-1.32018	0.400486	0.0026496	0.0375993	0.439222	-3.00571	GO:0019827 stem cell maintenance; GO:0006357 regulation of transcription from RNA polymerase II promoter; GO:0005794 Golgi apparatus; GO:0016592 mediator complex; GO:0001104 RNA polymerase II transcription cofactor activity; GO:0005634 nucleus; GO:0006367 transcription initiation from RNA polymerase II promoter; GO:0005654 nucleoplasm; GO:0010467 gene expression; GO:0005515 protein binding;	ENSG00000099917	ENST00000445987
MED7	mediator complex subunit 7 [Source:HGNC Symbol;Acc:2378]	5	50.8122	1.02757	2.03859	1.51617e-07	1.86411e-05	0.195706	5.25059	GO:0003713 transcription coactivator activity; GO:0019827 stem cell maintenance; GO:0006367 transcription initiation from RNA polymerase II promoter; GO:0006357 regulation of transcription from RNA polymerase II promoter; GO:0005654 nucleoplasm; GO:0010467 gene expression; GO:0016592 mediator complex; GO:0001104 RNA polymerase II transcription cofactor activity; GO:0005667 transcription factor co…	ENSG00000155868	ENST00000286317
MFSD14C	NA	9	23.5045	1.45306	2.73787	1.43175e-05	0.000836245	0.334888	4.33893	NA	NA	NA
MICALL2	MICAL-like 2 [Source:HGNC Symbol;Acc:29672]	7	27.1071	1.06724	2.09542	0.000143968	0.00485209	0.280761	3.80125	GO:0032456 endocytic recycling; GO:0032432 actin filament bundle; GO:0070830 tight junction assembly; GO:0001725 stress fiber; GO:0031005 filamin binding; GO:0034446 substrate adhesion-dependent cell spreading; GO:0031175 neuron projection development; GO:0030041 actin filament polymerization; GO:0006897 endocytosis; GO:0005911 cell-cell junction; GO:0051015 actin filament binding; GO:0031532 act…	ENSG00000164877	ENST00000413446
MIR22HG	NA	17	894.892	-1.17628	0.44249	3.20339e-22	7.71271e-19	0.121344	-9.69381	NA	NA	NA
MIR548G	NA	3	11.17	-2.19449	0.21847	0.000927884	0.0180164	0.662682	-3.31153	NA	NA	NA
MIS18A	MIS18 kinetochore protein A [Source:HGNC Symbol;Acc:1286]	21	34.4084	1.12983	2.18833	8.01487e-05	0.00316347	0.286472	3.94395	GO:0034080 CENP-A containing nucleosome assembly at centromere; GO:0005654 nucleoplasm; GO:0006334 nucleosome assembly; GO:0007067 mitosis; GO:0000775 chromosome, centromeric region; GO:0005737 cytoplasm; GO:0008150 biological_process; GO:0003674 molecular_function; GO:0005634 nucleus; GO:0005515 protein binding; GO:0007059 chromosome segregation; GO:0044030 regulation of DNA methylation	ENSG00000159055	ENST00000290130
MMP24-AS1-EDEM2	NA	20	81.2645	1.25132	2.38059	1.07672e-11	3.76313e-09	0.18413	6.79586	NA	NA	NA
MORC2	MORC family CW-type zinc finger 2 [Source:HGNC Symbol;Acc:23573]	22	10.2353	-1.65606	0.317305	0.000867955	0.0172556	0.497291	-3.33016	GO:0030246 carbohydrate binding; GO:0005829 cytosol; GO:0005524 ATP binding; GO:0008270 zinc ion binding; GO:0005634 nucleus;	ENSG00000133422	ENST00000397641
MRPL45P2	NA	17	10.5551	-1.22726	0.427129	0.00400624	0.0494088	0.426475	-2.87767	NA	NA	NA
MSL1	male-specific lethal 1 homolog (Drosophila) [Source:HGNC Symbol;Acc:27905]	17	151.792	-1.0317	0.489133	3.00071e-18	3.25112e-15	0.118431	-8.71143	GO:0072487 MSL complex; GO:0043984 histone H4-K16 acetylation; GO:0005634 nucleus	ENSG00000188895	ENST00000398532
MTERF1	NA	7	18.4096	1.19787	2.29401	0.000544936	0.0126022	0.346442	3.45764	NA	NA	NA
MTFMT	mitochondrial methionyl-tRNA formyltransferase [Source:HGNC Symbol;Acc:29666]	15	66.0497	1.59494	3.02083	1.59321e-14	8.85212e-12	0.20768	7.67981	GO:0071951 conversion of methionyl-tRNA to N-formyl-methionyl-tRNA; GO:0004479 methionyl-tRNA formyltransferase activity; GO:0016742 hydroxymethyl-, formyl- and related transferase activity; GO:0009058 biosynthetic process; GO:0003824 catalytic activity; GO:0005739 mitochondrion	ENSG00000103707	ENST00000220058
MTTP	microsomal triglyceride transfer protein [Source:HGNC Symbol;Acc:7467]	4	14.3082	-1.39119	0.381249	0.000872794	0.0173192	0.41795	-3.32861	; GO:0006869 lipid transport; GO:0005319 lipid transporter activity; GO:0005788 endoplasmic reticulum lumen; GO:0006497 protein lipidation; GO:0005791 rough endoplasmic reticulum; GO:0031988 membrane-bounded vesicle; GO:0006641 triglyceride metabolic process; GO:0051592 response to calcium ion; GO:0034185 apolipoprotein binding; GO:0042632 cholesterol homeostasis; GO:0031528 microvillus membrane;…	ENSG00000138823	ENST00000513404
MUC19	mucin 19, oligomeric [Source:HGNC Symbol;Acc:14362]	12	12.841	1.51901	2.86595	0.000334892	0.00892592	0.423513	3.5867		ENSG00000205592	ENST00000425730
MYCN	v-myc avian myelocytomatosis viral oncogene neuroblastoma derived homolog [Source:HGNC Symbol;Acc:7559]	2	35.7077	1.12383	2.17925	4.32613e-05	0.00196922	0.274821	4.08933	GO:0006357 regulation of transcription from RNA polymerase II promoter; GO:0046983 protein dimerization activity; GO:0000785 chromatin; GO:0006355 regulation of transcription, DNA-dependent; GO:0003677 DNA binding; GO:0005515 protein binding; GO:0003700 sequence-specific DNA binding transcription factor activity; GO:0005634 nucleus; GO:0045944 positive regulation of transcription from RNA polymer…	ENSG00000134323	ENST00000281043
MYZAP	myocardial zonula adherens protein [Source:HGNC Symbol;Acc:43444]	15	28.263	-1.37105	0.38661	5.08044e-06	0.000383582	0.300574	-4.56144	GO:0030864 cortical actin cytoskeleton; GO:0030018 Z disc; GO:0031674 I band; GO:0031234 extrinsic to cytoplasmic side of plasma membrane; GO:0035556 intracellular signal transduction; GO:0030054 cell junction; GO:0005515 protein binding	ENSG00000263155	ENST00000267853
NAGA	N-acetylgalactosaminidase, alpha- [Source:HGNC Symbol;Acc:7631]	22	41.1035	1.21204	2.31665	8.68894e-08	1.14805e-05	0.226457	5.3522	GO:0019377 glycolipid catabolic process; GO:0008456 alpha-N-acetylgalactosaminidase activity; GO:0046477 glycosylceramide catabolic process; GO:0016139 glycoside catabolic process; GO:0004557 alpha-galactosidase activity; GO:0016052 carbohydrate catabolic process; GO:0009311 oligosaccharide metabolic process; GO:0005764 lysosome; GO:0004553 hydrolase activity, hydrolyzing O-glycosyl compounds; GO…	ENSG00000198951	ENST00000396398
NAMPT	nicotinamide phosphoribosyltransferase [Source:HGNC Symbol;Acc:30092]	7	18.3347	-1.18759	0.439036	0.00251034	0.0363856	0.392969	-3.02209	GO:0047280 nicotinamide phosphoribosyltransferase activity; GO:0006769 nicotinamide metabolic process; GO:0006767 water-soluble vitamin metabolic process; GO:0006766 vitamin metabolic process; GO:0004514 nicotinate-nucleotide diphosphorylase (carboxylating) activity; GO:0005125 cytokine activity; GO:0051770 positive regulation of nitric-oxide synthase biosynthetic process; GO:0007267 cell-cell si…	ENSG00000105835	ENST00000222553
NBEAL1	neurobeachin-like 1 [Source:HGNC Symbol;Acc:20681]	2	18.4108	-1.14765	0.45136	0.000748312	0.0156972	0.340424	-3.37124	GO:0005488 binding; GO:0005515 protein binding	ENSG00000144426	ENST00000449802
NCR3LG1	natural killer cell cytotoxicity receptor 3 ligand 1 [Source:HGNC Symbol;Acc:42400]	11	16.7461	-1.43934	0.368737	0.000206974	0.00630917	0.387925	-3.71035	GO:0019028 viral capsid; GO:0005198 structural molecule activity; GO:0005515 protein binding; GO:0005886 plasma membrane; GO:0016021 integral to membrane	ENSG00000188211	ENST00000338965
NDFIP1	Nedd4 family interacting protein 1 [Source:HGNC Symbol;Acc:17592]	5	50.2655	1.16458	2.24169	1.24272e-07	1.60289e-05	0.220269	5.2871	GO:0002761 regulation of myeloid leukocyte differentiation; GO:0048302 regulation of isotype switching to IgG isotypes; GO:0051224 negative regulation of protein transport; GO:0032410 negative regulation of transporter activity; GO:0045619 regulation of lymphocyte differentiation; GO:0050699 WW domain binding; GO:0032713 negative regulation of interleukin-4 production; GO:0010629 negative regulat…	ENSG00000131507	ENST00000253814
NDRG1	N-myc downstream regulated 1 [Source:HGNC Symbol;Acc:7679]	8	31.1494	1.65117	3.14087	2.64142e-05	0.00132661	0.392914	4.20236	GO:0090232 positive regulation of spindle checkpoint; GO:0045576 mast cell activation; GO:0010038 response to metal ion; GO:0030330 DNA damage response, signal transduction by p53 class mediator; GO:0071456 cellular response to hypoxia; GO:0005913 cell-cell adherens junction; GO:0032287 peripheral nervous system myelin maintenance; GO:0055038 recycling endosome membrane; GO:0045296 cadherin bindi…	ENSG00000104419	ENST00000323851
NEAT1	NA	11	280.968	-1.88858	0.270074	3.12684e-39	1.69389e-35	0.144123	-13.1039	NA	NA	NA
NEDD4	neural precursor cell expressed, developmentally down-regulated 4, E3 ubiquitin protein ligase [Source:HGNC Symbol;Acc:7727]	15	23.9766	-1.11414	0.461965	0.0030096	0.040734	0.375543	-2.96676	GO:0004842 ubiquitin-protein ligase activity; GO:0005515 protein binding; ; GO:0050816 phosphothreonine binding; GO:0046824 positive regulation of nucleocytoplasmic transport; GO:0044111 development involved in symbiotic interaction; GO:0019089 transmission of virus; GO:0010768 negative regulation of transcription from RNA polymerase II promoter in response to UV-induced DNA damage; GO:0050815 ph…	ENSG00000069869	ENST00000508871
NEK3	NIMA-related kinase 3 [Source:HGNC Symbol;Acc:7746]	13	15.9842	1.08353	2.11921	0.00243372	0.0355366	0.357427	3.03146	GO:0016772 transferase activity, transferring phosphorus-containing groups; GO:0004713 protein tyrosine kinase activity; GO:0006468 protein phosphorylation; GO:0004672 protein kinase activity; GO:0004674 protein serine/threonine kinase activity; GO:0005524 ATP binding; GO:0007049 cell cycle; GO:0007067 mitosis; GO:0046872 metal ion binding; GO:0030424 axon; GO:0005737 cytoplasm; GO:0005515 protei…	ENSG00000136098	ENST00000258597
NFKBIA	nuclear factor of kappa light polypeptide gene enhancer in B-cells inhibitor, alpha [Source:HGNC Symbol;Acc:7797]	14	235.373	-1.04971	0.483066	1.02978e-17	9.24512e-15	0.122478	-8.57057	GO:0070417 cellular response to cold; GO:0042345 regulation of NF-kappaB import into nucleus; GO:0033256 I-kappaB/NF-kappaB complex; GO:0010888 negative regulation of lipid storage; GO:0032270 positive regulation of cellular protein metabolic process; GO:0034146 toll-like receptor 5 signaling pathway; GO:0008139 nuclear localization sequence binding; GO:0038124 toll-like receptor TLR6:TLR2 signal…	ENSG00000100906	ENST00000216797
NIT2	nitrilase family, member 2 [Source:HGNC Symbol;Acc:29878]	3	15.7155	1.27089	2.4131	0.000534293	0.0124356	0.366996	3.46295	GO:0050152 omega-amidase activity; GO:0016810 hydrolase activity, acting on carbon-nitrogen (but not peptide) bonds; GO:0006807 nitrogen compound metabolic process; GO:0005813 centrosome; GO:0005739 mitochondrion; GO:0005737 cytoplasm; GO:0008150 biological_process; GO:0003674 molecular_function;	ENSG00000114021	ENST00000394140
NOL9	nucleolar protein 9 [Source:HGNC Symbol;Acc:26265]	1	9.42153	1.83288	3.56247	0.00185356	0.0294464	0.58883	3.11274	GO:0051731 polynucleotide 5'-hydroxyl-kinase activity; GO:0000460 maturation of 5.8S rRNA; GO:0005730 nucleolus; GO:0005524 ATP binding; GO:0003723 RNA binding	ENSG00000162408	ENST00000377705
NOP10	NOP10 ribonucleoprotein [Source:HGNC Symbol;Acc:14378]	15	317.138	1.04214	2.05928	1.37562e-14	7.84427e-12	0.135368	7.6986	GO:0072588 box H/ACA RNP complex; GO:0005732 small nucleolar ribonucleoprotein complex; GO:0015030 Cajal body; GO:0030515 snoRNA binding; GO:0001522 pseudouridine synthesis; GO:0006364 rRNA processing; GO:0042254 ribosome biogenesis; GO:0005730 nucleolus; GO:0005515 protein binding;	ENSG00000182117	ENST00000328848
NOS2	nitric oxide synthase 2, inducible [Source:HGNC Symbol;Acc:7873]	17	15.0103	1.3754	2.59439	9.05807e-05	0.00345562	0.351357	3.91453	GO:0043457 regulation of cellular respiration; GO:0001912 positive regulation of leukocyte mediated cytotoxicity; GO:0031284 positive regulation of guanylate cyclase activity; GO:0034617 tetrahydrobiopterin binding; GO:0051712 positive regulation of killing of cells of other organism; GO:0051701 interaction with host; GO:0090382 phagosome maturation; GO:0006527 arginine catabolic process; GO:0050…	ENSG00000007171	ENST00000313735
NUB1	negative regulator of ubiquitin-like proteins 1 [Source:HGNC Symbol;Acc:17623]	7	36.4712	-1.01552	0.494652	0.000455191	0.0110557	0.289665	-3.50583	GO:0005515 protein binding; GO:0034341 response to interferon-gamma; GO:0034612 response to tumor necrosis factor; GO:0032436 positive regulation of proteasomal ubiquitin-dependent protein catabolic process; GO:0016567 protein ubiquitination; GO:0006511 ubiquitin-dependent protein catabolic process; GO:0005634 nucleus;	ENSG00000013374	ENST00000413040
NUP153	nucleoporin 153kDa [Source:HGNC Symbol;Acc:8062]	6	12.0243	-1.62558	0.32408	0.000576654	0.0131255	0.472228	-3.44236	GO:0051292 nuclear pore complex assembly; GO:0046832 negative regulation of RNA export from nucleus; GO:0044615 nuclear pore nuclear basket; GO:0043495 protein anchor; GO:0008645 hexose transport; GO:0007077 mitotic nuclear envelope disassembly; GO:0075732 viral penetration into host nucleus; GO:0046718 viral entry into host cell; GO:0019048 modulation by virus of host morphology or physiology; G…	ENSG00000124789	ENST00000262077
OIP5-AS1	NA	15	11.0616	-1.27513	0.413187	0.00335131	0.043932	0.434675	-2.93353	NA	NA	NA
OSBPL8	oxysterol binding protein-like 8 [Source:HGNC Symbol;Acc:16396]	12	13.139	-1.93241	0.261991	3.26744e-05	0.00156989	0.465195	-4.15398	GO:0010891 negative regulation of sequestering of triglyceride; GO:0015485 cholesterol binding; GO:0006869 lipid transport; GO:0045444 fat cell differentiation; GO:0090204 protein localization to nuclear pore; GO:0046628 positive regulation of insulin receptor signaling pathway; GO:0031965 nuclear membrane; GO:0030336 negative regulation of cell migration; GO:0051897 positive regulation of protei…	ENSG00000091039	ENST00000393249
OSR2	odd-skipped related transciption factor 2 [Source:HGNC Symbol;Acc:15830]	8	21.2752	1.73853	3.33696	1.52267e-07	1.86411e-05	0.331162	5.2498	GO:2000543 positive regulation of gastrulation; GO:0060322 head development; GO:0048793 pronephros development; GO:0001823 mesonephros development; GO:0042476 odontogenesis; GO:0033687 osteoblast proliferation; GO:0030501 positive regulation of bone mineralization; GO:0001656 metanephros development; GO:0002062 chondrocyte differentiation; GO:0060349 bone morphogenesis; GO:0060021 palate developm…	ENSG00000164920	ENST00000523368
OVOL1	ovo-like zinc finger 1 [Source:HGNC Symbol;Acc:8525]	11	231.567	-1.03582	0.487739	1.06721e-15	6.80161e-13	0.129173	-8.01887	GO:1901994 negative regulation of meiotic cell cycle phase transition; GO:0051729 germline cell cycle switching, mitotic to meiotic cell cycle; GO:0007498 mesoderm development; GO:0001822 kidney development; GO:0008544 epidermis development; GO:0001078 RNA polymerase II core promoter proximal region sequence-specific DNA binding transcription factor activity involved in negative regulation of tra…	ENSG00000172818	ENST00000335987
PABPC4	poly(A) binding protein, cytoplasmic 4 (inducible form) [Source:HGNC Symbol;Acc:8557]	1	189.442	1.26536	2.40387	5.29097e-05	0.00230684	0.313023	4.04239	GO:0003723 RNA binding; GO:0003676 nucleic acid binding; GO:0000166 nucleotide binding; GO:0008266 poly(U) RNA binding; GO:0006401 RNA catabolic process; GO:0008143 poly(A) RNA binding; GO:0010494 cytoplasmic stress granule; GO:0007596 blood coagulation; GO:0006396 RNA processing; GO:0030529 ribonucleoprotein complex; GO:0006412 translation; GO:0005737 cytoplasm; GO:0005515 protein binding; GO:00…	ENSG00000090621	ENST00000437136
PANK3	pantothenate kinase 3 [Source:HGNC Symbol;Acc:19365]	5	13.2776	-1.24241	0.422665	0.00373339	0.047089	0.42844	-2.89985	GO:0004594 pantothenate kinase activity; GO:0015937 coenzyme A biosynthetic process; GO:0005524 ATP binding; GO:0005737 cytoplasm	ENSG00000120137	ENST00000239231
PCF11	PCF11 cleavage and polyadenylation factor subunit [Source:HGNC Symbol;Acc:30097]	11	16.1012	-2.00266	0.24954	1.13622e-06	0.000107047	0.411523	-4.86645	GO:0006369 termination of RNA polymerase II transcription; GO:0031124 mRNA 3'-end processing; GO:0005849 mRNA cleavage factor complex; GO:0006379 mRNA cleavage; GO:0000398 mRNA splicing, via spliceosome; GO:0008380 RNA splicing; GO:0005654 nucleoplasm; GO:0010467 gene expression; GO:0006366 transcription from RNA polymerase II promoter;	ENSG00000165494	ENST00000298281
PCSK5	proprotein convertase subtilisin/kexin type 5 [Source:HGNC Symbol;Acc:8747]	9	26.2496	1.16407	2.24088	3.34908e-05	0.00159649	0.280611	4.14833	GO:0004252 serine-type endopeptidase activity; GO:0006508 proteolysis; GO:0002001 renin secretion into blood stream; GO:0042089 cytokine biosynthetic process; GO:0032455 nerve growth factor processing; GO:0005796 Golgi lumen; GO:0019058 viral life cycle; GO:0030323 respiratory tube development; GO:0048011 neurotrophin TRK receptor signaling pathway; GO:0048566 embryonic digestive tract developmen…	ENSG00000099139	ENST00000376767
PCYOX1	prenylcysteine oxidase 1 [Source:HGNC Symbol;Acc:20588]	2	19.8647	-1.36316	0.388731	0.000284098	0.00797424	0.375589	-3.62938	GO:0016670 oxidoreductase activity, acting on a sulfur group of donors, oxygen as acceptor; GO:0008555 chloride-transporting ATPase activity; GO:0030328 prenylcysteine catabolic process; GO:0001735 prenylcysteine oxidase activity; GO:0055114 oxidation-reduction process; GO:0005886 plasma membrane; GO:0030329 prenylcysteine metabolic process; GO:0030327 prenylated protein catabolic process; GO:003…	ENSG00000116005	ENST00000422380
PDGFA	platelet-derived growth factor alpha polypeptide [Source:HGNC Symbol;Acc:8799]	7	96.4354	1.01918	2.02676	1.69838e-08	2.70604e-06	0.180698	5.64022	GO:0060683 regulation of branching involved in salivary gland morphogenesis by epithelial-mesenchymal signaling; GO:0001775 cell activation; GO:0048407 platelet-derived growth factor binding; GO:0035793 positive regulation of metanephric mesenchymal cell migration by platelet-derived growth factor receptor-beta signaling pathway; GO:0010512 negative regulation of phosphatidylinositol biosynthetic…	ENSG00000197461	ENST00000402802
PELI1	pellino E3 ubiquitin protein ligase 1 [Source:HGNC Symbol;Acc:8827]	2	21.5773	-1.38944	0.381712	3.66735e-05	0.00172381	0.336631	-4.1275	GO:0043331 response to dsRNA; GO:0034141 positive regulation of toll-like receptor 3 signaling pathway; GO:0034145 positive regulation of toll-like receptor 4 signaling pathway; GO:0001819 positive regulation of cytokine production; GO:0034146 toll-like receptor 5 signaling pathway; GO:0038124 toll-like receptor TLR6:TLR2 signaling pathway; GO:0038123 toll-like receptor TLR1:TLR2 signaling pathwa…	ENSG00000197329	ENST00000358912
PHACTR2	phosphatase and actin regulator 2 [Source:HGNC Symbol;Acc:20956]	6	13.7451	-1.10991	0.463323	0.00323675	0.0429499	0.376967	-2.94431	; GO:0004864 protein phosphatase inhibitor activity; GO:0003779 actin binding; GO:0005515 protein binding	ENSG00000112419	ENST00000367584
PHLDA1	pleckstrin homology-like domain, family A, member 1 [Source:HGNC Symbol;Acc:8933]	12	46.7159	-1.26898	0.414953	7.98893e-07	7.94093e-05	0.257106	-4.93564	GO:0045210 FasL biosynthetic process; GO:0030659 cytoplasmic vesicle membrane; GO:0006915 apoptotic process; GO:0005515 protein binding; GO:0005886 plasma membrane; GO:0005634 nucleus; GO:0043065 positive regulation of apoptotic process; GO:0021879 forebrain neuron differentiation	ENSG00000139289	ENST00000602540
PHRF1	PHD and ring finger domains 1 [Source:HGNC Symbol;Acc:24351]	11	19.7172	-1.19172	0.437782	0.00109812	0.0203725	0.365098	-3.2641	GO:0070063 RNA polymerase binding; GO:0006397 mRNA processing; GO:0019904 protein domain specific binding; GO:0006366 transcription from RNA polymerase II promoter; GO:0046872 metal ion binding; GO:0008270 zinc ion binding; GO:0005515 protein binding	ENSG00000070047	ENST00000534320
PHTF2	putative homeodomain transcription factor 2 [Source:HGNC Symbol;Acc:13411]	7	68.5764	-1.11376	0.462088	2.57582e-09	5.02842e-07	0.18698	-5.95657	GO:0006355 regulation of transcription, DNA-dependent; GO:0005783 endoplasmic reticulum; GO:0003677 DNA binding; GO:0006351 transcription, DNA-templated; GO:0005634 nucleus	ENSG00000006576	ENST00000422959
PIM1	pim-1 oncogene [Source:HGNC Symbol;Acc:8986]	6	140.251	1.09316	2.13342	2.92388e-08	4.33956e-06	0.197111	5.54593	GO:0031659 positive regulation of cyclin-dependent protein serine/threonine kinase activity involved in G1/S transition of mitotic cell cycle; GO:0043024 ribosomal small subunit binding; GO:0009103 lipopolysaccharide biosynthetic process; GO:0016772 transferase activity, transferring phosphorus-containing groups; GO:0046777 protein autophosphorylation; GO:0030145 manganese ion binding; GO:0008134…	ENSG00000137193	ENST00000373509
PINK1-AS	NA	1	14.5082	-1.63877	0.32113	0.000104554	0.00380772	0.422388	-3.87977	NA	NA	NA
PIP5K1A	phosphatidylinositol-4-phosphate 5-kinase, type I, alpha [Source:HGNC Symbol;Acc:8994]	1	10.8684	-1.79823	0.287527	0.000118543	0.00419038	0.46718	-3.84912	; GO:0006650 glycerophospholipid metabolic process; GO:0016310 phosphorylation; GO:0005847 mRNA cleavage and polyadenylation specificity factor complex; GO:0097178 ruffle assembly; GO:0006644 phospholipid metabolic process; GO:0048041 focal adhesion assembly; GO:0032863 activation of Rac GTPase activity; GO:0046488 phosphatidylinositol metabolic process; GO:0016607 nuclear speck; GO:0006909 phago…	ENSG00000143398	ENST00000447555
PLEKHB2	pleckstrin homology domain containing, family B (evectins) member 2 [Source:HGNC Symbol;Acc:19236]	2	28.4013	-1.13579	0.455085	0.000139433	0.00472829	0.298173	-3.80917	GO:0055038 recycling endosome membrane;	ENSG00000115762	ENST00000409158
PLIN3	perilipin 3 [Source:HGNC Symbol;Acc:16893]	19	75.1738	-1.03704	0.487326	1.71706e-05	0.00096142	0.241238	-4.29883	GO:0005811 lipid particle; GO:0005768 endosome; GO:0016192 vesicle-mediated transport; GO:0010008 endosome membrane; GO:0005794 Golgi apparatus; ; GO:0043231 intracellular membrane-bounded organelle; GO:0005737 cytoplasm; GO:0005515 protein binding	ENSG00000105355	ENST00000221957
PNRC1	proline-rich nuclear receptor coactivator 1 [Source:HGNC Symbol;Acc:17278]	6	64.0485	-1.12058	0.459908	5.79571e-08	7.94856e-06	0.206559	-5.42499	; GO:0006355 regulation of transcription, DNA-dependent; GO:0006351 transcription, DNA-templated; GO:0005515 protein binding; GO:0005634 nucleus	ENSG00000146278	ENST00000369472
POLD3	polymerase (DNA-directed), delta 3, accessory subunit [Source:HGNC Symbol;Acc:20932]	11	22.8536	1.19721	2.29296	9.74945e-05	0.00362369	0.307234	3.89674	GO:0006261 DNA-dependent DNA replication; GO:0006260 DNA replication; GO:0005634 nucleus; GO:0043625 delta DNA polymerase complex; GO:0006297 nucleotide-excision repair, DNA gap filling; GO:0032201 telomere maintenance via semi-conservative replication; GO:0000722 telomere maintenance via recombination; GO:0006271 DNA strand elongation involved in DNA replication; GO:0000731 DNA synthesis involve…	ENSG00000077514	ENST00000528481
POLR1A	polymerase (RNA) I polypeptide A, 194kDa [Source:HGNC Symbol;Acc:17264]	2	16.639	1.3859	2.61336	5.26524e-05	0.00230025	0.342746	4.04353	GO:0001054 RNA polymerase I activity; GO:0006362 transcription elongation from RNA polymerase I promoter; GO:0006363 termination of RNA polymerase I transcription; GO:0005736 DNA-directed RNA polymerase I complex; GO:0006361 transcription initiation from RNA polymerase I promoter; GO:0006360 transcription from RNA polymerase I promoter; GO:0003899 DNA-directed RNA polymerase activity; GO:0005654 …	ENSG00000068654	ENST00000263857
PPFIA1	protein tyrosine phosphatase, receptor type, f polypeptide (PTPRF), interacting protein (liprin), alpha 1 [Source:HGNC Symbol;Acc:9245]	11	8.94027	-1.81339	0.284521	0.000449253	0.010975	0.516737	-3.50932	GO:0007160 cell-matrix adhesion; GO:0007165 signal transduction; GO:0004871 signal transducer activity; GO:0005737 cytoplasm; GO:0005515 protein binding;	ENSG00000131626	ENST00000253925
PPM1G	protein phosphatase, Mg2+/Mn2+ dependent, 1G [Source:HGNC Symbol;Acc:9278]	2	32.2635	-1.26985	0.414702	9.74504e-06	0.000626603	0.287118	-4.42275	GO:0035970 peptidyl-threonine dephosphorylation; GO:0004722 protein serine/threonine phosphatase activity; GO:0006470 protein dephosphorylation; GO:0007050 cell cycle arrest; GO:0003824 catalytic activity; GO:0046872 metal ion binding; GO:0005737 cytoplasm; GO:0005515 protein binding; GO:0005634 nucleus; GO:0004721 phosphoprotein phosphatase activity	ENSG00000115241	ENST00000344034
PPP1R15A	protein phosphatase 1, regulatory subunit 15A [Source:HGNC Symbol;Acc:14375]	19	14.0816	-1.50658	0.351944	0.000231728	0.0068691	0.409214	-3.68165	GO:0030968 endoplasmic reticulum unfolded protein response; GO:0030512 negative regulation of transforming growth factor beta receptor signaling pathway; GO:0007179 transforming growth factor beta receptor signaling pathway; GO:0007050 cell cycle arrest; GO:0019901 protein kinase binding; GO:0006417 regulation of translation; GO:0006974 cellular response to DNA damage stimulus; GO:0005783 endopla…	ENSG00000087074	ENST00000200453
PPP1R9A	protein phosphatase 1, regulatory subunit 9A [Source:HGNC Symbol;Acc:14946]	7	33.74	-1.06648	0.477481	5.57845e-05	0.00238421	0.264638	-4.02997	GO:0030864 cortical actin cytoskeleton; GO:0019722 calcium-mediated signaling; GO:0031175 neuron projection development; GO:0030426 growth cone; GO:0030175 filopodium; GO:0043197 dendritic spine; GO:0007015 actin filament organization; GO:0006919 activation of cysteine-type endopeptidase activity involved in apoptotic process; GO:0045202 synapse; GO:0003779 actin binding; GO:0030054 cell junction…	ENSG00000158528	ENST00000413325
PRSS35	protease, serine, 35 [Source:HGNC Symbol;Acc:21387]	6	12.7959	-1.49795	0.354056	0.000511925	0.0120174	0.431135	-3.47444	GO:0003824 catalytic activity; GO:0004252 serine-type endopeptidase activity; GO:0005739 mitochondrion; GO:0005576 extracellular region; GO:0006508 proteolysis	ENSG00000146250	ENST00000369700
PSMC3	proteasome (prosome, macropain) 26S subunit, ATPase, 3 [Source:HGNC Symbol;Acc:9549]	11	19.1722	-1.0737	0.475099	0.00177498	0.0284063	0.343528	-3.12551	GO:0009378 four-way junction helicase activity; GO:0001824 blastocyst development; GO:0022624 proteasome accessory complex; GO:0030163 protein catabolic process; GO:0017111 nucleoside-triphosphatase activity; GO:0006310 DNA recombination; GO:0006281 DNA repair; GO:0016887 ATPase activity; GO:0016787 hydrolase activity; GO:0000932 cytoplasmic mRNA processing body; GO:0048471 perinuclear region of …	ENSG00000165916	ENST00000602866
PSMD6	proteasome (prosome, macropain) 26S subunit, non-ATPase, 6 [Source:HGNC Symbol;Acc:9564]	3	11.7973	-1.50218	0.353019	0.00148928	0.0253265	0.472866	-3.17676	GO:0051436 negative regulation of ubiquitin-protein ligase activity involved in mitotic cell cycle; GO:0000082 G1/S transition of mitotic cell cycle; GO:0000502 proteasome complex; GO:0022624 proteasome accessory complex; GO:0005654 nucleoplasm; GO:0051439 regulation of ubiquitin-protein ligase activity involved in mitotic cell cycle; GO:0051437 positive regulation of ubiquitin-protein ligase act…	ENSG00000163636	ENST00000295901
PXN-AS1	NA	12	13.2868	1.35408	2.55633	0.0014007	0.0243107	0.423876	3.19451	NA	NA	NA
RAB23	RAB23, member RAS oncogene family [Source:HGNC Symbol;Acc:14263]	6	20.6479	-1.08073	0.472789	0.00171681	0.0278039	0.344699	-3.1353	GO:0097094 craniofacial suture morphogenesis; GO:0045335 phagocytic vesicle; GO:0006184 GTP catabolic process; GO:0006968 cellular defense response; GO:0021513 spinal cord dorsal/ventral patterning; GO:0042992 negative regulation of transcription factor import into nucleus; GO:0008589 regulation of smoothened signaling pathway; GO:0005776 autophagic vacuole; GO:0000045 autophagic vacuole assembly…	ENSG00000112210	ENST00000468148
RAB2A	RAB2A, member RAS oncogene family [Source:HGNC Symbol;Acc:9763]	8	83.0818	1.13714	2.19945	9.28561e-10	2.05316e-07	0.18577	6.12123	GO:0033116 endoplasmic reticulum-Golgi intermediate compartment membrane; GO:0006184 GTP catabolic process; GO:0019003 GDP binding; GO:0006913 nucleocytoplasmic transport; GO:0005765 lysosomal membrane; GO:0006888 ER to Golgi vesicle-mediated transport; GO:0042470 melanosome; GO:0006886 intracellular protein transport; GO:0007165 signal transduction; GO:0000278 mitotic cell cycle; GO:0015031 prot…	ENSG00000104388	ENST00000262646
RAB30	RAB30, member RAS oncogene family [Source:HGNC Symbol;Acc:9770]	11	9.05189	-1.9569	0.257581	0.0017636	0.0283351	0.625728	-3.1274	GO:0031985 Golgi cisterna; GO:0006184 GTP catabolic process; GO:0005795 Golgi stack; GO:0006913 nucleocytoplasmic transport; GO:0007030 Golgi organization; GO:0005801 cis-Golgi network; GO:0006886 intracellular protein transport; GO:0007165 signal transduction; GO:0005802 trans-Golgi network; GO:0015031 protein transport; GO:0003924 GTPase activity; GO:0005622 intracellular; GO:0005525 GTP bindin…	ENSG00000137502	ENST00000533486
RABIF	RAB interacting factor [Source:HGNC Symbol;Acc:9797]	1	14.0316	1.12493	2.18092	0.00290667	0.0398133	0.377819	2.97744	GO:0061025 membrane fusion; GO:0005085 guanyl-nucleotide exchange factor activity; GO:0015031 protein transport; GO:0007264 small GTPase mediated signal transduction; GO:0008270 zinc ion binding; GO:0005515 protein binding	ENSG00000183155	ENST00000367262
RAP2A	RAP2A, member of RAS oncogene family [Source:HGNC Symbol;Acc:9861]	13	31.7285	-1.12622	0.458116	0.00017396	0.00556928	0.299995	-3.75411	GO:0032486 Rap protein signal transduction; GO:0031954 positive regulation of protein autophosphorylation; GO:0006184 GTP catabolic process; GO:0045184 establishment of protein localization; GO:0006913 nucleocytoplasmic transport; GO:0031532 actin cytoskeleton reorganization; GO:0034613 cellular protein localization; GO:0030336 negative regulation of cell migration; GO:0046328 regulation of JNK c…	ENSG00000125249	ENST00000245304
RASA2	RAS p21 protein activator 2 [Source:HGNC Symbol;Acc:9872]	3	27.2278	-1.20634	0.433367	7.11817e-06	0.000492791	0.268665	-4.49012	; GO:0032320 positive regulation of Ras GTPase activity; GO:0031235 intrinsic to cytoplasmic side of plasma membrane; GO:0005099 Ras GTPase activator activity; GO:0046580 negative regulation of Ras protein signal transduction; GO:0007165 signal transduction; GO:0035556 intracellular signal transduction; GO:0005096 GTPase activator activity; GO:0043231 intracellular membrane-bounded organelle; GO:…	ENSG00000155903	ENST00000515549
RASA4	RAS p21 protein activator 4 [Source:HGNC Symbol;Acc:23181]	7	14.2119	-1.97877	0.253706	4.13391e-06	0.000326944	0.429744	-4.60453	GO:0032320 positive regulation of Ras GTPase activity; GO:0031235 intrinsic to cytoplasmic side of plasma membrane; GO:0005099 Ras GTPase activator activity; GO:0046580 negative regulation of Ras protein signal transduction; GO:0007165 signal transduction; GO:0035556 intracellular signal transduction; GO:0005096 GTPase activator activity; GO:0005622 intracellular; GO:0051056 regulation of small G…	ENSG00000105808	ENST00000262940
RASA4DP	NA	7	16.5236	-2.08472	0.235742	2.90936e-07	3.37128e-05	0.40644	-5.12923	NA	NA	NA
RASSF8-AS1	NA	12	17.5924	1.03643	2.05115	0.00191342	0.0302863	0.333971	3.10335	NA	NA	NA
RBBP4	retinoblastoma binding protein 4 [Source:HGNC Symbol;Acc:9887]	1	15.6819	1.2155	2.32221	0.00226922	0.0337486	0.398195	3.05253	GO:0033186 CAF-1 complex; GO:0031497 chromatin assembly; GO:0016580 Sin3 complex; GO:0016589 NURF complex; GO:0042393 histone binding; GO:0006338 chromatin remodeling; GO:0016581 NuRD complex; GO:0034080 CENP-A containing nucleosome assembly at centromere; GO:0035098 ESC/E(Z) complex; GO:0008094 DNA-dependent ATPase activity; GO:0042826 histone deacetylase binding; GO:0006260 DNA replication; GO:…	ENSG00000162521	ENST00000414241
RBBP6	retinoblastoma binding protein 6 [Source:HGNC Symbol;Acc:9889]	16	79.3984	-1.0198	0.493184	4.88346e-10	1.12574e-07	0.163881	-6.2228	GO:0000151 ubiquitin ligase complex; GO:0004842 ubiquitin-protein ligase activity; GO:0003676 nucleic acid binding; GO:0016567 protein ubiquitination; GO:0008270 zinc ion binding; GO:0005515 protein binding; GO:0005634 nucleus; GO:0042787 protein ubiquitination involved in ubiquitin-dependent protein catabolic process; GO:0005815 microtubule organizing center; GO:0005730 nucleolus; GO:0005694 chr…	ENSG00000122257	ENST00000564314
RBFA	ribosome binding factor A (putative) [Source:HGNC Symbol;Acc:26120]	18	12.3585	1.9604	3.8917	7.68984e-05	0.00306307	0.495819	3.95387	GO:0006364 rRNA processing; GO:0005739 mitochondrion; GO:0008150 biological_process; GO:0005575 cellular_component; GO:0003674 molecular_function	ENSG00000101546	ENST00000306735
RBM14	RNA binding motif protein 14 [Source:HGNC Symbol;Acc:14219]	11	86.4502	1.54514	2.91831	4.26284e-18	4.19871e-15	0.178184	8.67155	GO:0042921 glucocorticoid receptor signaling pathway; GO:0030520 intracellular estrogen receptor signaling pathway; GO:0030374 ligand-dependent nuclear receptor transcription coactivator activity; GO:0016575 histone deacetylation; GO:0030674 protein binding, bridging; GO:0009725 response to hormone; GO:0030529 ribonucleoprotein complex; GO:0006260 DNA replication; GO:0006310 DNA recombination; GO…	ENSG00000239306	ENST00000310137
RBM3	RNA binding motif (RNP1, RRM) protein 3 [Source:HGNC Symbol;Acc:9900]	X	532.752	1.04638	2.06534	2.6895e-17	2.24149e-14	0.123695	8.45932	GO:0035196 production of miRNAs involved in gene silencing by miRNA; GO:0043023 ribosomal large subunit binding; GO:0015934 large ribosomal subunit; GO:0045727 positive regulation of translation; GO:0009409 response to cold; GO:0006396 RNA processing; GO:0030425 dendrite; GO:0006417 regulation of translation; GO:0006412 translation; GO:0003676 nucleic acid binding; GO:0005737 cytoplasm; GO:000551…	ENSG00000102317	ENST00000376759
REST	RE1-silencing transcription factor [Source:HGNC Symbol;Acc:9966]	4	25.626	-1.00645	0.497769	0.000736963	0.0155192	0.298169	-3.37545	GO:2000798 negative regulation of amniotic stem cell differentiation; GO:2000740 negative regulation of mesenchymal stem cell differentiation; GO:2000706 negative regulation of dense core granule biogenesis; GO:0060379 cardiac muscle cell myoblast differentiation; GO:2000065 negative regulation of cortisol biosynthetic process; GO:0032348 negative regulation of aldosterone biosynthetic process; G…	ENSG00000084093	ENST00000309042
RHNO1	RAD9-HUS1-RAD1 interacting nuclear orphan 1 [Source:HGNC Symbol;Acc:28206]	12	44.6686	1.17657	2.26039	4.84056e-08	6.72373e-06	0.215605	5.45707	; GO:0000725 recombinational repair; GO:0071479 cellular response to ionizing radiation; GO:0070318 positive regulation of G0 to G1 transition; GO:0034644 cellular response to UV; GO:0000077 DNA damage checkpoint; GO:0005694 chromosome; GO:0005515 protein binding; GO:0005634 nucleus	ENSG00000171792	ENST00000538636
RHOF	ras homolog family member F (in filopodia) [Source:HGNC Symbol;Acc:15703]	12	25.2703	1.26501	2.40329	0.000100337	0.00367262	0.325215	3.88978	GO:0006184 GTP catabolic process; GO:0006913 nucleocytoplasmic transport; GO:0006886 intracellular protein transport; GO:0007165 signal transduction; GO:0007015 actin filament organization; GO:0005856 cytoskeleton; GO:0015031 protein transport; GO:0003924 GTPase activity; GO:0005622 intracellular; GO:0005525 GTP binding; GO:0051056 regulation of small GTPase mediated signal transduction; GO:00072…	ENSG00000139725	ENST00000267205
RND3	Rho family GTPase 3 [Source:HGNC Symbol;Acc:671]	2	69.7072	1.0111	2.01545	3.05466e-07	3.52083e-05	0.197479	5.12004	GO:0006184 GTP catabolic process; GO:0030036 actin cytoskeleton organization; GO:0007165 signal transduction; GO:0007155 cell adhesion; GO:0015031 protein transport; GO:0003924 GTPase activity; GO:0005622 intracellular; GO:0005525 GTP binding; GO:0000139 Golgi membrane; GO:0007264 small GTPase mediated signal transduction; GO:0016020 membrane; GO:0005515 protein binding	ENSG00000115963	ENST00000375734
RNF6	ring finger protein (C3H2C3 type) 6 [Source:HGNC Symbol;Acc:10069]	13	29.4791	-1.17464	0.442995	7.84934e-05	0.0031092	0.297456	-3.94895	GO:0044314 protein K27-linked ubiquitination; GO:0060765 regulation of androgen receptor signaling pathway; GO:0030517 negative regulation of axon extension; GO:0085020 protein K6-linked ubiquitination; GO:0070936 protein K48-linked ubiquitination; GO:0050681 androgen receptor binding; GO:0006355 regulation of transcription, DNA-dependent; GO:0016605 PML body; GO:0004842 ubiquitin-protein ligase …	ENSG00000127870	ENST00000346166
RNU5F-1	NA	1	8.59462	-1.70645	0.306412	0.00384684	0.0481	0.590376	-2.89046	NA	NA	NA
ROGDI	rogdi homolog (Drosophila) [Source:HGNC Symbol;Acc:29478]	16	24.5157	1.07975	2.11367	0.000597215	0.0133688	0.314532	3.43288	GO:0030097 hemopoiesis; GO:0005635 nuclear envelope; GO:0008284 positive regulation of cell proliferation; GO:0005622 intracellular;	ENSG00000067836	ENST00000322048
RORA-AS1	NA	15	70.1579	-1.0161	0.494451	1.27519e-07	1.62542e-05	0.192357	-5.28238	NA	NA	NA
RPL5	ribosomal protein L5 [Source:HGNC Symbol;Acc:10360]	1	19.76	-1.50251	0.35294	0.0027459	0.0385119	0.501699	-2.99484	GO:0008097 5S rRNA binding; GO:0019083 viral transcription; GO:0006415 translational termination; GO:0000184 nuclear-transcribed mRNA catabolic process, nonsense-mediated decay; GO:0006413 translational initiation; GO:0019058 viral life cycle; GO:0006414 translational elongation; GO:0042273 ribosomal large subunit biogenesis; GO:0006614 SRP-dependent cotranslational protein targeting to membrane;…	ENSG00000122406	ENST00000370321
RRS1	RRS1 ribosome biogenesis regulator homolog (S. cerevisiae) [Source:HGNC Symbol;Acc:17083]	8	52.5045	1.04958	2.06993	1.00028e-07	1.29791e-05	0.197042	5.32667	GO:0007080 mitotic metaphase plate congression; GO:0000794 condensed nuclear chromosome; GO:0042254 ribosome biogenesis; GO:0005730 nucleolus; GO:0005783 endoplasmic reticulum; GO:0003674 molecular_function; GO:0005634 nucleus; GO:0005515 protein binding	ENSG00000179041	ENST00000320270
RSRP1	NA	1	26.725	-1.17664	0.442379	0.000445771	0.0109146	0.335094	-3.51139	NA	NA	NA
RTKN2	rhotekin 2 [Source:HGNC Symbol;Acc:19364]	10	18.3882	-1.30528	0.404643	0.000123442	0.00433518	0.339988	-3.83919	; GO:0030097 hemopoiesis; GO:0007165 signal transduction; GO:0008284 positive regulation of cell proliferation; GO:0005886 plasma membrane	ENSG00000182010	ENST00000315289
RUFY2	RUN and FYVE domain containing 2 [Source:HGNC Symbol;Acc:19761]	10	24.2621	1.0246	2.03439	0.00298105	0.0404993	0.345019	2.96969	GO:0046872 metal ion binding; ; GO:0005634 nucleus	ENSG00000204130	ENST00000466493
SAFB	scaffold attachment factor B [Source:HGNC Symbol;Acc:10520]	19	11.3897	-1.92159	0.263963	2.27962e-05	0.00119606	0.453679	-4.23558	GO:0003676 nucleic acid binding; GO:0030520 intracellular estrogen receptor signaling pathway; GO:0006325 chromatin organization; GO:0042445 hormone metabolic process; GO:0040007 growth; GO:0003682 chromatin binding; GO:0003690 double-stranded DNA binding; GO:0045944 positive regulation of transcription from RNA polymerase II promoter; GO:0006351 transcription, DNA-templated; GO:0005515 protein b…	ENSG00000160633	ENST00000589863
SC5D	sterol-C5-desaturase [Source:HGNC Symbol;Acc:10547]	11	16.0414	-1.32662	0.3987	0.000129464	0.0044814	0.346606	-3.82748	GO:0050046 lathosterol oxidase activity; GO:0033490 cholesterol biosynthetic process via lathosterol; GO:0000248 C-5 sterol desaturase activity; GO:0006695 cholesterol biosynthetic process; GO:0006633 fatty acid biosynthetic process; GO:0005506 iron ion binding; GO:0006629 lipid metabolic process; GO:0044281 small molecule metabolic process; GO:0055114 oxidation-reduction process; GO:0005789 endo…	ENSG00000109929	ENST00000264027
SEMA6C	sema domain, transmembrane domain (TM), and cytoplasmic domain, (semaphorin) 6C [Source:HGNC Symbol;Acc:10740]	1	15.0865	1.26932	2.41048	0.00152493	0.0257952	0.40043	3.1699	GO:0030215 semaphorin receptor binding; GO:0004872 receptor activity; GO:0016020 membrane; GO:0007275 multicellular organismal development; GO:0007411 axon guidance; GO:0005515 protein binding; GO:0005886 plasma membrane; GO:0016021 integral to membrane	ENSG00000143434	ENST00000368913
SERINC1	serine incorporator 1 [Source:HGNC Symbol;Acc:13464]	6	28.6434	-1.35418	0.391158	0.000145265	0.00487268	0.356454	-3.79903	GO:0006658 phosphatidylserine metabolic process; GO:0015825 L-serine transport; GO:0051347 positive regulation of transferase activity; GO:0015194 L-serine transmembrane transporter activity; GO:0006665 sphingolipid metabolic process; GO:0008654 phospholipid biosynthetic process; GO:0016020 membrane; GO:0005789 endoplasmic reticulum membrane; GO:0005515 protein binding; GO:0005886 plasma membrane…	ENSG00000111897	ENST00000339697
SERTAD2	SERTA domain containing 2 [Source:HGNC Symbol;Acc:30784]	2	10.8685	-1.95482	0.257953	4.27295e-05	0.0019567	0.477694	-4.0922	GO:0003713 transcription coactivator activity; GO:0030308 negative regulation of cell growth; GO:0045893 positive regulation of transcription, DNA-dependent; GO:0005737 cytoplasm; GO:0006351 transcription, DNA-templated; GO:0005634 nucleus; GO:0005515 protein binding	ENSG00000179833	ENST00000313349
SFI1	Sfi1 homolog, spindle assembly associated (yeast) [Source:HGNC Symbol;Acc:29064]	22	85.5869	1.00993	2.01382	1.24975e-09	2.68128e-07	0.166279	6.07373	GO:0019902 phosphatase binding; GO:0010923 negative regulation of phosphatase activity; GO:0000086 G2/M transition of mitotic cell cycle; GO:0000278 mitotic cell cycle; GO:0005814 centriole; GO:0005829 cytosol; GO:0005515 protein binding;	ENSG00000198089	ENST00000432498
SFSWAP	splicing factor, suppressor of white-apricot homolog (Drosophila) [Source:HGNC Symbol;Acc:10790]	12	20.6727	-1.03257	0.488839	0.00290997	0.0398333	0.346838	-2.97709	GO:0048025 negative regulation of mRNA splicing, via spliceosome; GO:0006376 mRNA splice site selection; GO:0006396 RNA processing; GO:0006397 mRNA processing; GO:0006355 regulation of transcription, DNA-dependent; GO:0006351 transcription, DNA-templated; GO:0005634 nucleus; GO:0003723 RNA binding;	ENSG00000061936	ENST00000261674
SH3RF2	SH3 domain containing ring finger 2 [Source:HGNC Symbol;Acc:26299]	5	19.5737	1.22057	2.33038	0.000104792	0.00380997	0.314643	3.87922	GO:0004864 protein phosphatase inhibitor activity; GO:0008157 protein phosphatase 1 binding; GO:0019902 phosphatase binding; GO:0010923 negative regulation of phosphatase activity; GO:0046872 metal ion binding; GO:0016567 protein ubiquitination; GO:0016874 ligase activity; GO:0008270 zinc ion binding; GO:0005515 protein binding	ENSG00000156463	ENST00000359120
SHROOM3	shroom family member 3 [Source:HGNC Symbol;Acc:30422]	4	16.2656	-1.26249	0.416823	0.00118348	0.0214961	0.389318	-3.24283	GO:0043482 cellular pigment accumulation; GO:0002066 columnar/cuboidal epithelial cell development; GO:0045176 apical protein localization; GO:0008360 regulation of cell shape; GO:0001843 neural tube closure; GO:0000902 cell morphogenesis; GO:0005912 adherens junction; GO:0016324 apical plasma membrane; GO:0007389 pattern specification process; GO:0030036 actin cytoskeleton organization; GO:00037…	ENSG00000138771	ENST00000296043
SLC25A15	solute carrier family 25 (mitochondrial carrier; ornithine transporter) member 15 [Source:HGNC Symbol;Acc:10985]	13	27.1869	1.23778	2.35835	4.63472e-05	0.00206565	0.303874	4.07332	GO:0000066 mitochondrial ornithine transport; GO:0000064 L-ornithine transmembrane transporter activity; GO:0000050 urea cycle; GO:0006520 cellular amino acid metabolic process; GO:0034641 cellular nitrogen compound metabolic process; GO:0006810 transport; GO:0005743 mitochondrial inner membrane; GO:0044281 small molecule metabolic process; GO:0016021 integral to membrane; GO:0005739 mitochondrion	ENSG00000102743	ENST00000338625
SLC2A2	solute carrier family 2 (facilitated glucose transporter), member 2 [Source:HGNC Symbol;Acc:11006]	3	21.5108	1.56251	2.95367	5.07687e-06	0.000383582	0.342536	4.56159	GO:0035428 hexose transmembrane transport; GO:0015149 hexose transmembrane transporter activity; GO:0008645 hexose transport; GO:0006112 energy reserve metabolic process; GO:0050796 regulation of insulin secretion; GO:0055056 D-glucose transmembrane transporter activity; GO:0033300 dehydroascorbic acid transporter activity; GO:0031018 endocrine pancreas development; GO:0005355 glucose transmembra…	ENSG00000163581	ENST00000314251
SLC30A10	solute carrier family 30, member 10 [Source:HGNC Symbol;Acc:25355]	1	18.1544	1.15647	2.22911	0.00364888	0.0464469	0.397818	2.90702	GO:0006829 zinc ion transport; GO:0006812 cation transport; GO:0008324 cation transmembrane transporter activity; GO:0055085 transmembrane transport; GO:0005886 plasma membrane; GO:0016021 integral to membrane	ENSG00000196660	ENST00000356609
SLC38A2	solute carrier family 38, member 2 [Source:HGNC Symbol;Acc:13448]	12	1173.78	-1.33723	0.39578	3.70571e-43	4.01496e-39	0.0970906	-13.773	GO:0015171 amino acid transmembrane transporter activity; GO:0014047 glutamate secretion; GO:0007268 synaptic transmission; GO:0007269 neurotransmitter secretion; GO:0006865 amino acid transport; GO:0006811 ion transport; GO:0055085 transmembrane transport; GO:0006814 sodium ion transport; GO:0005886 plasma membrane; GO:0015293 symporter activity; GO:0016021 integral to membrane; GO:0003333 amino…	ENSG00000134294	ENST00000256689
SLC5A3	sodium/myo-inositol cotransporter [Source:RefSeq peptide;Acc:NP_008864]	21	88.564	-1.40575	0.377422	3.15366e-14	1.58923e-11	0.185166	-7.59185	GO:0005367 myo-inositol:sodium symporter activity; GO:0006020 inositol metabolic process; GO:0043576 regulation of respiratory gaseous exchange; GO:0007422 peripheral nervous system development; GO:0006810 transport; GO:0016020 membrane; GO:0055085 transmembrane transport; GO:0005215 transporter activity; GO:0005887 integral to plasma membrane; GO:0005886 plasma membrane; GO:0016021 integral to m…	ENSG00000272962	ENST00000608209
SMURF1	SMAD specific E3 ubiquitin protein ligase 1 [Source:HGNC Symbol;Acc:16807]	7	16.9345	-1.43686	0.36937	9.77074e-05	0.00362383	0.368784	-3.89622	GO:0030579 ubiquitin-dependent SMAD protein catabolic process; GO:0070411 I-SMAD binding; GO:0032801 receptor catabolic process; GO:0034394 protein localization to cell surface; GO:0030279 negative regulation of ossification; GO:0048185 activin binding; GO:0007398 ectoderm development; GO:0043161 proteasome-mediated ubiquitin-dependent protein catabolic process; GO:0030509 BMP signaling pathway; …	ENSG00000198742	ENST00000361368
SNRPN	small nuclear ribonucleoprotein polypeptide N [Source:HGNC Symbol;Acc:11164]	15	32.6723	-1.02028	0.493022	9.96093e-05	0.00366457	0.262178	-3.89154	GO:0030532 small nuclear ribonucleoprotein complex; GO:0005686 U2 snRNP; GO:0009725 response to hormone; GO:0005685 U1 snRNP; GO:0005681 spliceosomal complex; GO:0008380 RNA splicing; GO:0005515 protein binding; GO:0003723 RNA binding; GO:0019013 viral nucleocapsid; GO:0030529 ribonucleoprotein complex; GO:0005634 nucleus	ENSG00000128739	ENST00000400100
SNTB2	syntrophin, beta 2 (dystrophin-associated protein A1, 59kDa, basic component 2) [Source:HGNC Symbol;Acc:11169]	16	49.2974	-1.00902	0.496885	0.000416345	0.0103106	0.285881	-3.5295	GO:0030658 transport vesicle membrane; GO:0016010 dystrophin-associated glycoprotein complex; GO:0045202 synapse; GO:0005516 calmodulin binding; GO:0043234 protein complex; GO:0003779 actin binding; GO:0005874 microtubule; GO:0030054 cell junction; GO:0016020 membrane; GO:0005737 cytoplasm; GO:0005515 protein binding;	ENSG00000168807	ENST00000336278
SOS1	son of sevenless homolog 1 (Drosophila) [Source:HGNC Symbol;Acc:11187]	2	26.215	-1.03132	0.489263	0.00128883	0.0228728	0.320439	-3.21846	GO:0048011 neurotrophin TRK receptor signaling pathway; GO:0097190 apoptotic signaling pathway; GO:0007173 epidermal growth factor receptor signaling pathway; GO:0005088 Ras guanyl-nucleotide exchange factor activity; GO:0007265 Ras protein signal transduction; GO:0050900 leukocyte migration; GO:0032321 positive regulation of Rho GTPase activity; GO:0008543 fibroblast growth factor receptor signa…	ENSG00000115904	ENST00000426016
SOX9-AS1	NA	17	515.351	-1.1879	0.43894	2.25781e-41	1.63081e-37	0.0881698	-13.4729	NA	NA	NA
SP4	Sp4 transcription factor [Source:HGNC Symbol;Acc:11209]	7	12.8233	-1.92289	0.263726	0.00022828	0.00679708	0.521748	-3.68547	GO:0003713 transcription coactivator activity; GO:0006357 regulation of transcription from RNA polymerase II promoter; GO:0003677 DNA binding; GO:0046872 metal ion binding; GO:0006351 transcription, DNA-templated; GO:0003700 sequence-specific DNA binding transcription factor activity; GO:0005634 nucleus; GO:0008016 regulation of heart contraction;	ENSG00000105866	ENST00000222584
SPAG9	sperm associated antigen 9 [Source:HGNC Symbol;Acc:14524]	17	18.1981	-1.32977	0.397833	0.000279942	0.00791913	0.366006	-3.63319	GO:0051149 positive regulation of muscle cell differentiation; GO:0090074 negative regulation of protein homodimerization activity; GO:0048273 mitogen-activated protein kinase p38 binding; GO:0008432 JUN kinase binding; GO:0042692 muscle cell differentiation; GO:0051146 striated muscle cell differentiation; GO:0001669 acrosomal vesicle; GO:0007257 activation of JUN kinase activity; GO:0030335 pos…	ENSG00000008294	ENST00000262013
SPEN	spen family transcriptional repressor [Source:HGNC Symbol;Acc:17575]	1	21.4303	-1.05075	0.482718	0.000923286	0.0179432	0.317167	-3.31292	GO:0019048 modulation by virus of host morphology or physiology; GO:0001191 RNA polymerase II transcription factor binding transcription factor activity involved in negative regulation of transcription; GO:0050769 positive regulation of neurogenesis; GO:0001085 RNA polymerase II transcription factor binding; GO:0017053 transcriptional repressor complex; GO:0007219 Notch signaling pathway; GO:0003…	ENSG00000065526	ENST00000375759
SPRY1	sprouty homolog 1, antagonist of FGF signaling (Drosophila) [Source:HGNC Symbol;Acc:11269]	4	20.5874	1.31068	2.48059	3.97169e-05	0.00183894	0.318969	4.10912	GO:0051387 negative regulation of neurotrophin TRK receptor signaling pathway; GO:0034261 negative regulation of Ras GTPase activity; GO:0043407 negative regulation of MAP kinase activity; GO:0001656 metanephros development; GO:0001759 organ induction; GO:0001657 ureteric bud development; GO:0046580 negative regulation of Ras protein signal transduction; GO:0040037 negative regulation of fibrobla…	ENSG00000164056	ENST00000505319
SSH2	slingshot protein phosphatase 2 [Source:HGNC Symbol;Acc:30580]	17	20.0177	-1.20233	0.434574	0.00028173	0.00794896	0.331079	-3.63154	GO:0010591 regulation of lamellipodium assembly; GO:0008064 regulation of actin polymerization or depolymerization; GO:0016311 dephosphorylation; GO:0050770 regulation of axonogenesis; GO:0006470 protein dephosphorylation; GO:0030036 actin cytoskeleton organization; GO:0003779 actin binding; GO:0016791 phosphatase activity; GO:0008138 protein tyrosine/serine/threonine phosphatase activity; GO:000…	ENSG00000141298	ENST00000269033
STARD7	StAR-related lipid transfer (START) domain containing 7 [Source:HGNC Symbol;Acc:18063]	2	19.0873	-1.21831	0.429785	0.000354957	0.00930971	0.341122	-3.57149	GO:0008289 lipid binding; GO:0005739 mitochondrion	ENSG00000084090	ENST00000337288
STEAP3	STEAP family member 3, metalloreductase [Source:HGNC Symbol;Acc:24592]	2	8.98365	2.07344	4.20889	0.000172891	0.00555018	0.552085	3.75565	GO:0033572 transferrin transport; GO:0000293 ferric-chelate reductase activity; GO:0005771 multivesicular body; GO:0006879 cellular iron ion homeostasis; GO:0009306 protein secretion; GO:0007049 cell cycle; GO:0010008 endosome membrane; GO:0046872 metal ion binding; GO:0006915 apoptotic process; GO:0055085 transmembrane transport; GO:0005515 protein binding; GO:0005886 plasma membrane; GO:0016021…	ENSG00000115107	ENST00000393110
STOX1	storkhead box 1 [Source:HGNC Symbol;Acc:23508]	10	16.6855	1.37125	2.58695	5.71909e-05	0.00242994	0.340759	4.02411	GO:0003677 DNA binding; GO:0005737 cytoplasm; GO:0005634 nucleus	ENSG00000165730	ENST00000298596
STX3	syntaxin 3 [Source:HGNC Symbol;Acc:11438]	11	14.4041	-1.30902	0.403595	0.000719971	0.0151909	0.387071	-3.38186	GO:0042582 azurophil granule; GO:0042581 specific granule; GO:0005773 vacuole; GO:0050544 arachidonic acid binding; GO:0031175 neuron projection development; GO:0031201 SNARE complex; GO:0006887 exocytosis; GO:0005911 cell-cell junction; GO:0030426 growth cone; GO:0006836 neurotransmitter transport; GO:0005484 SNAP receptor activity; GO:0030141 secretory granule; GO:0043005 neuron projection; GO:…	ENSG00000166900	ENST00000337979
SUPT6H	suppressor of Ty 6 homolog (S. cerevisiae) [Source:HGNC Symbol;Acc:11470]	17	28.7068	-1.21049	0.432123	3.19562e-05	0.00154912	0.291048	-4.15906	GO:0010793 regulation of mRNA export from nucleus; GO:0051147 regulation of muscle cell differentiation; GO:0045191 regulation of isotype switching; GO:0061086 negative regulation of histone H3-K27 methylation; GO:0019048 modulation by virus of host morphology or physiology; GO:0032784 regulation of DNA-dependent transcription, elongation; GO:0032968 positive regulation of transcription elongatio…	ENSG00000109111	ENST00000314616
SYNCRIP	synaptotagmin binding, cytoplasmic RNA interacting protein [Source:HGNC Symbol;Acc:16918]	6	13.969	-1.43731	0.369256	0.000455616	0.0110557	0.410006	-3.50558	GO:0097452 GAIT complex; GO:0070937 CRD-mediated mRNA stability complex; GO:0070934 CRD-mediated mRNA stabilization; GO:0071013 catalytic step 2 spliceosome; GO:0019048 modulation by virus of host morphology or physiology; GO:0071204 histone pre-mRNA 3'end processing complex; GO:0008143 poly(A) RNA binding; GO:0017148 negative regulation of translation; GO:0071346 cellular response to interferon-…	ENSG00000135316	ENST00000355238
TADA2A	transcriptional adaptor 2A [Source:HGNC Symbol;Acc:11531]	17	31.1783	1.07307	2.1039	0.00050632	0.0118996	0.308584	3.47739	GO:0000125 PCAF complex; GO:0043966 histone H3 acetylation; GO:0090043 regulation of tubulin deacetylation; GO:0031647 regulation of protein stability; GO:0031063 regulation of histone deacetylation; GO:0005671 Ada2/Gcn5/Ada3 transcription activator complex; GO:0004402 histone acetyltransferase activity; GO:0003712 transcription cofactor activity; GO:0072686 mitotic spindle; GO:0001932 regulation…	ENSG00000108264	ENST00000394395
TBC1D16	TBC1 domain family, member 16 [Source:HGNC Symbol;Acc:28356]	17	14.8576	1.57134	2.97181	0.00011167	0.00399964	0.40669	3.86373	GO:0032313 regulation of Rab GTPase activity; GO:0005097 Rab GTPase activator activity;	ENSG00000167291	ENST00000310924
TBC1D5	TBC1 domain family, member 5 [Source:HGNC Symbol;Acc:19166]	3	23.0818	-1.02048	0.492951	0.000316434	0.00861298	0.283353	-3.60146	GO:0032313 regulation of Rab GTPase activity; GO:0030904 retromer complex; GO:0005097 Rab GTPase activator activity; GO:0005515 protein binding;	ENSG00000131374	ENST00000253692
TBX4	T-box 4 [Source:HGNC Symbol;Acc:11603]	17	9.24082	1.70182	3.25311	0.00306468	0.0413245	0.574711	2.96117	GO:0030324 lung development; GO:0030326 embryonic limb morphogenesis; GO:0001525 angiogenesis; GO:0006355 regulation of transcription, DNA-dependent; GO:0002009 morphogenesis of an epithelium; GO:0003677 DNA binding; GO:0006351 transcription, DNA-templated; GO:0003700 sequence-specific DNA binding transcription factor activity; GO:0005634 nucleus; GO:0035108 limb morphogenesis; GO:0048705 skeleta…	ENSG00000121075	ENST00000589003
TCOF1	Treacher Collins-Franceschetti syndrome 1 [Source:HGNC Symbol;Acc:11654]	5	33.0633	1.12491	2.18088	2.1184e-05	0.00113623	0.264558	4.25203	GO:0042790 transcription of nuclear large rRNA transcript from RNA polymerase I promoter; GO:0005730 nucleolus; GO:0001501 skeletal system development; GO:0005215 transporter activity; GO:0005737 cytoplasm; GO:0005515 protein binding; GO:0005634 nucleus;	ENSG00000070814	ENST00000445265
TEFM	transcription elongation factor, mitochondrial [Source:HGNC Symbol;Acc:26223]	17	15.3379	1.26093	2.39651	0.000643519	0.014071	0.369496	3.41258	GO:0030337 DNA polymerase processivity factor activity; GO:0006119 oxidative phosphorylation; GO:0006390 transcription from mitochondrial promoter; GO:0042645 mitochondrial nucleoid; GO:0030529 ribonucleoprotein complex; GO:0006355 regulation of transcription, DNA-dependent; GO:0005759 mitochondrial matrix; GO:0003676 nucleic acid binding; GO:0005515 protein binding;	ENSG00000172171	ENST00000581216
TES	testis derived transcript (3 LIM domains) [Source:HGNC Symbol;Acc:14620]	7	12.3864	-1.46529	0.362163	0.00376055	0.0473764	0.505695	-2.89758	GO:0005925 focal adhesion; GO:0043234 protein complex; GO:0042127 regulation of cell proliferation; GO:0030054 cell junction; GO:0008285 negative regulation of cell proliferation; GO:0005737 cytoplasm; GO:0008270 zinc ion binding; GO:0005886 plasma membrane	ENSG00000135269	ENST00000358204
TFAP2C	transcription factor AP-2 gamma (activating enhancer binding protein 2 gamma) [Source:HGNC Symbol;Acc:11744]	20	29.0609	-1.19656	0.436313	8.12053e-06	0.000546063	0.268169	-4.46198	GO:0060750 epithelial cell proliferation involved in mammary gland duct elongation; GO:0048733 sebaceous gland development; GO:0060598 dichotomous subdivision of terminal units involved in mammary gland duct morphogenesis; GO:0045682 regulation of epidermis development; GO:0030718 germ-line stem cell maintenance; GO:0021877 forebrain neuron fate commitment; GO:0003334 keratinocyte development; GO…	ENSG00000087510	ENST00000201031
THG1L	tRNA-histidine guanylyltransferase 1-like (S. cerevisiae) [Source:HGNC Symbol;Acc:26053]	5	85.4375	1.02038	2.02846	3.73627e-12	1.39588e-09	0.146885	6.94681	GO:0008193 tRNA guanylyltransferase activity; GO:0006400 tRNA modification; GO:0051289 protein homotetramerization; GO:0042802 identical protein binding; GO:0008033 tRNA processing; GO:0000049 tRNA binding; GO:0000287 magnesium ion binding; GO:0005525 GTP binding; GO:0005739 mitochondrion; GO:0005524 ATP binding; GO:0005737 cytoplasm	ENSG00000113272	ENST00000231198
THNSL1	threonine synthase-like 1 (S. cerevisiae) [Source:HGNC Symbol;Acc:26160]	10	13.5179	1.61278	3.0584	0.000250303	0.00730971	0.440415	3.66195	GO:0008150 biological_process; GO:0005575 cellular_component; GO:0003674 molecular_function	ENSG00000185875	ENST00000524413
TIPARP	TCDD-inducible poly(ADP-ribose) polymerase [Source:HGNC Symbol;Acc:23696]	3	21.7041	-2.06202	0.23948	2.36307e-08	3.68384e-06	0.369335	-5.58307	GO:0060325 face morphogenesis; GO:0044236 multicellular organismal metabolic process; GO:0008210 estrogen metabolic process; GO:0008209 androgen metabolic process; GO:0003950 NAD+ ADP-ribosyltransferase activity; GO:0001570 vasculogenesis; GO:0060021 palate development; GO:0048705 skeletal system morphogenesis; GO:0001822 kidney development; GO:0006471 protein ADP-ribosylation; GO:0030097 hemopoi…	ENSG00000163659	ENST00000486483
TMEM267	NA	5	11.6873	2.54111	5.82035	5.47211e-07	5.84114e-05	0.507311	5.00897	NA	NA	NA
TMEM87A	transmembrane protein 87A [Source:HGNC Symbol;Acc:24522]	15	12.7335	-1.27859	0.412199	0.00119547	0.0216412	0.394631	-3.23996	GO:0016021 integral to membrane;	ENSG00000103978	ENST00000389834
TNS1	tensin 1 [Source:HGNC Symbol;Acc:11973]	2	59.0632	-1.07732	0.473908	0.00380785	0.0478888	0.372304	-2.89366	GO:0007044 cell-substrate junction assembly; GO:0010761 fibroblast migration; GO:0005925 focal adhesion; GO:0003779 actin binding; GO:0005856 cytoskeleton; GO:0009986 cell surface; GO:0005737 cytoplasm; GO:0005515 protein binding; GO:0030055 cell-substrate junction; GO:0035556 intracellular signal transduction; GO:0046872 metal ion binding	ENSG00000079308	ENST00000171887
TOB1	transducer of ERBB2, 1 [Source:HGNC Symbol;Acc:11979]	17	19.3434	-1.3413	0.394665	0.000163969	0.00533407	0.355886	-3.7689	GO:0060212 negative regulation of nuclear-transcribed mRNA poly(A) tail shortening; GO:0007184 SMAD protein import into nucleus; GO:0030971 receptor tyrosine kinase binding; GO:0005070 SH3/SH2 adaptor activity; GO:0045668 negative regulation of osteoblast differentiation; GO:0017148 negative regulation of translation; GO:0046332 SMAD binding; GO:0030514 negative regulation of BMP signaling pathwa…	ENSG00000141232	ENST00000499247
TOM1L1	target of myb1 (chicken)-like 1 [Source:HGNC Symbol;Acc:11983]	17	114.09	1.4068	2.65148	8.22236e-15	4.81542e-12	0.181192	7.76411	GO:0030295 protein kinase activator activity; GO:0006886 intracellular protein transport; GO:0005622 intracellular; GO:0031954 positive regulation of protein autophosphorylation; GO:0045839 negative regulation of mitosis; GO:0005795 Golgi stack; GO:0030276 clathrin binding; GO:0005768 endosome; GO:0005764 lysosome; GO:0017124 SH3 domain binding; GO:0032147 activation of protein kinase activity; G…	ENSG00000141198	ENST00000570371
TPM4	tropomyosin 4 [Source:HGNC Symbol;Acc:12013]	19	24.9468	-1.07738	0.473888	0.00368135	0.0466543	0.370968	-2.90425	GO:0031941 filamentous actin; GO:0030863 cortical cytoskeleton; GO:0002102 podosome; GO:0005862 muscle thin filament tropomyosin; GO:0008307 structural constituent of muscle; GO:0030049 muscle filament sliding; GO:0001725 stress fiber; GO:0006936 muscle contraction; GO:0006928 cellular component movement; GO:0003779 actin binding; GO:0005856 cytoskeleton; GO:0005829 cytosol; GO:0005509 calcium io…	ENSG00000167460	ENST00000589897
TRMT12	tRNA methyltransferase 12 homolog (S. cerevisiae) [Source:HGNC Symbol;Acc:26091]	8	24.8273	1.10426	2.14988	0.000307082	0.00848746	0.305952	3.60925	; GO:0008033 tRNA processing; GO:0008168 methyltransferase activity; GO:0016740 transferase activity	ENSG00000183665	ENST00000522518
TSC22D2	TSC22 domain family, member 2 [Source:HGNC Symbol;Acc:29095]	3	43.7012	-1.25873	0.417911	1.58252e-05	0.000901577	0.291584	-4.31688	GO:0006970 response to osmotic stress; GO:0006355 regulation of transcription, DNA-dependent; GO:0003700 sequence-specific DNA binding transcription factor activity;	ENSG00000196428	ENST00000361875
TSGA10	testis specific, 10 [Source:HGNC Symbol;Acc:14927]	2	9.399	-1.68059	0.311956	0.00346474	0.0450162	0.574917	-2.92318	GO:0031514 motile cilium; GO:0030031 cell projection assembly; GO:0043005 neuron projection; GO:0031965 nuclear membrane; GO:0007283 spermatogenesis; GO:0005737 cytoplasm; GO:0005575 cellular_component; GO:0003674 molecular_function; GO:0005515 protein binding;	ENSG00000135951	ENST00000393483
TTC13	tetratricopeptide repeat domain 13 [Source:HGNC Symbol;Acc:26204]	1	15.438	2.25242	4.76483	3.70267e-07	4.20069e-05	0.443073	5.08364	GO:0005515 protein binding;	ENSG00000143643	ENST00000366661
TTF2	transcription termination factor, RNA polymerase II [Source:HGNC Symbol;Acc:12398]	1	24.37	1.03919	2.05508	0.000279111	0.00790597	0.285968	3.63395	GO:0006353 DNA-dependent transcription, termination; GO:0006369 termination of RNA polymerase II transcription; GO:0008023 transcription elongation factor complex; GO:0004386 helicase activity; GO:0008094 DNA-dependent ATPase activity; GO:0005681 spliceosomal complex; GO:0006397 mRNA processing; GO:0008380 RNA splicing; GO:0006355 regulation of transcription, DNA-dependent; GO:0016787 hydrolase a…	ENSG00000116830	ENST00000369466
TYMS	thymidylate synthetase [Source:HGNC Symbol;Acc:12441]	18	23.4102	1.11953	2.17276	7.65735e-05	0.00305575	0.283075	3.95488	GO:0046134 pyrimidine nucleoside biosynthetic process; GO:0019860 uracil metabolic process; GO:0046078 dUMP metabolic process; GO:0019088 immortalization of host cell by virus; GO:0009157 deoxyribonucleoside monophosphate biosynthetic process; GO:0006235 dTTP biosynthetic process; GO:0006231 dTMP biosynthetic process; GO:0004799 thymidylate synthase activity; GO:0046653 tetrahydrofolate metabolic…	ENSG00000176890	ENST00000323274
UBA6	ubiquitin-like modifier activating enzyme 6 [Source:HGNC Symbol;Acc:25581]	4	14.2555	-1.39772	0.379529	0.000823265	0.0167035	0.417872	-3.34485	GO:0008641 small protein activating enzyme activity; GO:0006464 cellular protein modification process; GO:0003824 catalytic activity; GO:0019780 FAT10 activating enzyme activity; GO:0016567 protein ubiquitination; GO:0016874 ligase activity; GO:0006511 ubiquitin-dependent protein catabolic process; GO:0005524 ATP binding; GO:0005737 cytoplasm; GO:0005515 protein binding	ENSG00000033178	ENST00000322244
UBLCP1	ubiquitin-like domain containing CTD phosphatase 1 [Source:HGNC Symbol;Acc:28110]	5	51.239	1.0509	2.07182	3.30043e-06	0.000271928	0.225942	4.65118	GO:0005730 nucleolus; GO:0004721 phosphoprotein phosphatase activity; GO:0005515 protein binding; GO:0005634 nucleus	ENSG00000164332	ENST00000296786
UBR5	ubiquitin protein ligase E3 component n-recognin 5 [Source:HGNC Symbol;Acc:16806]	8	22.7888	-1.15314	0.449645	0.000665696	0.0143912	0.338828	-3.40333	GO:2000780 negative regulation of double-strand break repair; GO:1901315 negative regulation of histone H2A K63-linked ubiquitination; GO:0050847 progesterone receptor signaling pathway; GO:0035413 positive regulation of catenin import into nucleus; GO:0033160 positive regulation of protein import into nucleus, translocation; GO:0090263 positive regulation of canonical Wnt signaling pathway; GO:0…	ENSG00000104517	ENST00000520539
UBXN8	NA	8	20.8679	1.0033	2.00458	0.00371718	0.0469831	0.345822	2.90122	NA	NA	NA
URB1-AS1	NA	21	23.05	1.10759	2.15485	0.00141239	0.0244645	0.346978	3.19211	NA	NA	NA
USP14	ubiquitin specific peptidase 14 (tRNA-guanine transglycosylase) [Source:HGNC Symbol;Acc:12612]	18	88.3723	-1.02717	0.490673	8.82919e-08	1.15951e-05	0.192019	-5.34931	GO:0050920 regulation of chemotaxis; GO:0061136 regulation of proteasomal protein catabolic process; GO:0070628 proteasome binding; GO:0004866 endopeptidase inhibitor activity; GO:0008193 tRNA guanylyltransferase activity; GO:0004843 ubiquitin-specific protease activity; GO:0016023 cytoplasmic membrane-bounded vesicle; GO:0000502 proteasome complex; GO:0010951 negative regulation of endopeptidase…	ENSG00000101557	ENST00000582707
USP24	ubiquitin specific peptidase 24 [Source:HGNC Symbol;Acc:12623]	1	25.0753	-1.02824	0.49031	0.000203111	0.00624315	0.276771	-3.71512	GO:0005488 binding; GO:0008234 cysteine-type peptidase activity; GO:0004221 ubiquitin thiolesterase activity; GO:0006511 ubiquitin-dependent protein catabolic process; GO:0005515 protein binding	ENSG00000162402	ENST00000294383
USP34	ubiquitin specific peptidase 34 [Source:HGNC Symbol;Acc:20066]	2	13.5997	-1.4432	0.367751	0.000565532	0.0129131	0.418606	-3.44763	GO:0005488 binding; GO:0071108 protein K48-linked deubiquitination; GO:0004843 ubiquitin-specific protease activity; GO:0090263 positive regulation of canonical Wnt signaling pathway; GO:0016055 Wnt signaling pathway; GO:0004197 cysteine-type endopeptidase activity; GO:0004221 ubiquitin thiolesterase activity; GO:0006511 ubiquitin-dependent protein catabolic process; GO:0005515 protein binding;	ENSG00000115464	ENST00000411912
USP53	ubiquitin specific peptidase 53 [Source:HGNC Symbol;Acc:29255]	4	18.5352	-1.3424	0.394363	0.000159964	0.00523666	0.355597	-3.77507	GO:0006511 ubiquitin-dependent protein catabolic process; GO:0008150 biological_process; GO:0005575 cellular_component; GO:0004221 ubiquitin thiolesterase activity	ENSG00000145390	ENST00000274030
USP7	ubiquitin specific peptidase 7 (herpes virus-associated) [Source:HGNC Symbol;Acc:12630]	16	17.6222	-1.17218	0.443749	0.00105751	0.01984	0.357945	-3.27476	GO:0019048 modulation by virus of host morphology or physiology; GO:0006283 transcription-coupled nucleotide-excision repair; GO:0004843 ubiquitin-specific protease activity; GO:0016579 protein deubiquitination; GO:0051090 regulation of sequence-specific DNA binding transcription factor activity; GO:0010216 maintenance of DNA methylation; GO:0008022 protein C-terminus binding; GO:0002039 p53 bind…	ENSG00000187555	ENST00000344836
UTP25	NA	1	14.7617	1.1957	2.29056	0.00235747	0.0348459	0.393185	3.04106	NA	NA	NA
UTRN	utrophin [Source:HGNC Symbol;Acc:12635]	6	9.38337	-1.54056	0.343751	0.00140257	0.0243138	0.482312	-3.19412	GO:0016010 dystrophin-associated glycoprotein complex; GO:0031594 neuromuscular junction; GO:0003779 actin binding; GO:0070938 contractile ring; GO:2000649 regulation of sodium ion transmembrane transporter activity; GO:0017166 vinculin binding; GO:0006936 muscle contraction; GO:0001954 positive regulation of cell-matrix adhesion; GO:0030175 filopodium; GO:0005178 integrin binding; GO:0007517 mus…	ENSG00000152818	ENST00000433557
VAPB	VAMP (vesicle-associated membrane protein)-associated protein B and C [Source:HGNC Symbol;Acc:12649]	20	17.1806	-1.09222	0.469039	0.00255286	0.036795	0.362022	-3.017	GO:0006987 activation of signaling protein activity involved in unfolded protein response; GO:0045070 positive regulation of viral genome replication; GO:0030148 sphingolipid biosynthetic process; GO:0019048 modulation by virus of host morphology or physiology; GO:0030968 endoplasmic reticulum unfolded protein response; GO:0006874 cellular calcium ion homeostasis; GO:0008219 cell death; GO:000666…	ENSG00000124164	ENST00000475243
VPS29	vacuolar protein sorting 29 homolog (S. cerevisiae) [Source:HGNC Symbol;Acc:14340]	12	298.359	1.01442	2.0201	7.55946e-27	2.04757e-23	0.0945627	10.7275	GO:0004647 phosphoserine phosphatase activity; GO:0005768 endosome; GO:0016788 hydrolase activity, acting on ester bonds; GO:0010008 endosome membrane; GO:0015031 protein transport; GO:0005829 cytosol; GO:0046872 metal ion binding	ENSG00000111237	ENST00000549578
WDR53	WD repeat domain 53 [Source:HGNC Symbol;Acc:28786]	3	15.9751	2.25936	4.7878	6.17867e-07	6.37551e-05	0.453183	4.98555	GO:0005515 protein binding	ENSG00000185798	ENST00000332629
WDR70	WD repeat domain 70 [Source:HGNC Symbol;Acc:25495]	5	19.0426	2.03058	4.08569	1.87531e-07	2.27018e-05	0.38965	5.21129	GO:0005515 protein binding	ENSG00000082068	ENST00000265107
WWC2	WW and C2 domain containing 2 [Source:HGNC Symbol;Acc:24148]	4	16.5269	-1.02386	0.491798	0.00332554	0.0436999	0.348736	-2.93593	GO:0005515 protein binding;	ENSG00000151718	ENST00000403733
XPOT	exportin, tRNA [Source:HGNC Symbol;Acc:12826]	12	30.2081	-1.61485	0.326499	0.000792903	0.0162857	0.481288	-3.35526	GO:0005488 binding; GO:0006409 tRNA export from nucleus; GO:0008536 Ran GTPase binding; GO:0006886 intracellular protein transport; GO:0005643 nuclear pore; GO:0005654 nucleoplasm; GO:0000049 tRNA binding; GO:0005737 cytoplasm; GO:0005634 nucleus	ENSG00000184575	ENST00000332707
XPR1	xenotropic and polytropic retrovirus receptor 1 [Source:HGNC Symbol;Acc:12827]	1	8.72767	-1.44497	0.367299	0.0023615	0.0348579	0.475234	-3.04055	GO:0001618 virus receptor activity; GO:0004888 transmembrane signaling receptor activity; GO:0004872 receptor activity; GO:0004930 G-protein coupled receptor activity; GO:0007186 G-protein coupled receptor signaling pathway; GO:0005887 integral to plasma membrane; GO:0005886 plasma membrane; GO:0016021 integral to membrane; GO:0009615 response to virus	ENSG00000143324	ENST00000367590
YIF1B	Yip1 interacting factor homolog B (S. cerevisiae) [Source:HGNC Symbol;Acc:30511]	19	31.6089	1.44388	2.72051	1.31496e-07	1.6663e-05	0.27363	5.27675	GO:0016020 membrane; GO:0016021 integral to membrane;	ENSG00000167645	ENST00000592694
ZBTB38	zinc finger and BTB domain containing 38 [Source:HGNC Symbol;Acc:26636]	3	50.3592	-1.36567	0.388054	4.20968e-08	5.96207e-06	0.249127	-5.48182	GO:0005515 protein binding; ; GO:0046872 metal ion binding; GO:0003676 nucleic acid binding; GO:0005634 nucleus; GO:0003677 DNA binding; GO:0045944 positive regulation of transcription from RNA polymerase II promoter; GO:0006351 transcription, DNA-templated; GO:0003700 sequence-specific DNA binding transcription factor activity	ENSG00000177311	ENST00000509842
ZBTB7A	zinc finger and BTB domain containing 7A [Source:HGNC Symbol;Acc:18078]	19	29.4038	-1.37936	0.38439	7.53203e-07	7.52127e-05	0.278821	-4.94712	GO:0035035 histone acetyltransferase binding; GO:0045892 negative regulation of transcription, DNA-dependent; GO:0003677 DNA binding; GO:0046872 metal ion binding; GO:0007275 multicellular organismal development; GO:0030154 cell differentiation; GO:0006351 transcription, DNA-templated; GO:0005515 protein binding; GO:0000122 negative regulation of transcription from RNA polymerase II promoter; GO:…	ENSG00000178951	ENST00000322357
ZBTB8A	zinc finger and BTB domain containing 8A [Source:HGNC Symbol;Acc:24172]	1	14.5682	1.12877	2.18672	0.00263412	0.0374694	0.375318	3.00749	GO:0006355 regulation of transcription, DNA-dependent; GO:0003677 DNA binding; GO:0046872 metal ion binding; GO:0006351 transcription, DNA-templated; GO:0005515 protein binding; GO:0008150 biological_process; GO:0005575 cellular_component; GO:0003674 molecular_function; GO:0005634 nucleus; GO:0003676 nucleic acid binding	ENSG00000160062	ENST00000373510
ZHX3	zinc fingers and homeoboxes 3 [Source:HGNC Symbol;Acc:15935]	20	15.2949	-2.4417	0.184067	2.60678e-05	0.00131364	0.580617	-4.20535	GO:0043565 sequence-specific DNA binding; GO:0006355 regulation of transcription, DNA-dependent; GO:0003677 DNA binding; GO:0003700 sequence-specific DNA binding transcription factor activity; GO:0045669 positive regulation of osteoblast differentiation; GO:0046982 protein heterodimerization activity; GO:0005730 nucleolus; GO:0045892 negative regulation of transcription, DNA-dependent; GO:0046872…	ENSG00000174306	ENST00000421422
ZMYM5	zinc finger, MYM-type 5 [Source:HGNC Symbol;Acc:13029]	13	39.0933	-1.08922	0.470015	6.60307e-06	0.000464641	0.241722	-4.5061	GO:0008270 zinc ion binding; GO:0005634 nucleus	ENSG00000132950	ENST00000502168
ZMYND15	zinc finger, MYND-type containing 15 [Source:HGNC Symbol;Acc:20997]	17	13.0615	1.39796	2.63529	0.000334269	0.00892028	0.38971	3.58718	GO:0007286 spermatid development; GO:0042826 histone deacetylase binding; GO:0045892 negative regulation of transcription, DNA-dependent; GO:0046872 metal ion binding; GO:0005737 cytoplasm; GO:0006351 transcription, DNA-templated; GO:0005634 nucleus	ENSG00000141497	ENST00000433935
ZNF124	zinc finger protein 124 [Source:HGNC Symbol;Acc:12907]	1	29.5182	-1.06445	0.478154	4.49151e-05	0.00201088	0.260856	-4.08062	GO:0006355 regulation of transcription, DNA-dependent; GO:0005622 intracellular; GO:0003677 DNA binding; GO:0046872 metal ion binding; GO:0003676 nucleic acid binding; GO:0006351 transcription, DNA-templated; GO:0005634 nucleus	ENSG00000196418	ENST00000472531
ZNF160	zinc finger protein 160 [Source:HGNC Symbol;Acc:12948]	19	34.0086	1.11882	2.17169	1.10239e-05	0.000686425	0.254506	4.39605	GO:0030097 hemopoiesis; GO:0006355 regulation of transcription, DNA-dependent; GO:0005622 intracellular; GO:0003677 DNA binding; GO:0046872 metal ion binding; GO:0003676 nucleic acid binding; GO:0006351 transcription, DNA-templated; GO:0005634 nucleus;	ENSG00000170949	ENST00000599056
ZNF239	zinc finger protein 239 [Source:HGNC Symbol;Acc:13031]	10	26.2773	1.26388	2.40141	1.54811e-05	0.000889814	0.292449	4.32173	GO:0006355 regulation of transcription, DNA-dependent; GO:0003677 DNA binding; GO:0046872 metal ion binding; GO:0006351 transcription, DNA-templated; GO:0005634 nucleus; GO:0003723 RNA binding	ENSG00000196793	ENST00000306006
ZNF512B	zinc finger protein 512B [Source:HGNC Symbol;Acc:29212]	20	47.7608	1.07679	2.10934	1.5631e-05	0.000893688	0.24928	4.3196	GO:0006355 regulation of transcription, DNA-dependent; GO:0003677 DNA binding; GO:0046872 metal ion binding; GO:0006351 transcription, DNA-templated; GO:0005634 nucleus	ENSG00000196700	ENST00000369888
ZNF544	zinc finger protein 544 [Source:HGNC Symbol;Acc:16759]	19	22.595	1.04761	2.0671	0.000341144	0.00904804	0.292475	3.58187	GO:0006355 regulation of transcription, DNA-dependent; GO:0005622 intracellular; GO:0003676 nucleic acid binding; GO:0046872 metal ion binding; GO:0003677 DNA binding; GO:0006351 transcription, DNA-templated; GO:0005634 nucleus	ENSG00000198131	ENST00000599227
ZNF558	zinc finger protein 558 [Source:HGNC Symbol;Acc:26422]	19	19.5989	1.24603	2.37188	0.000853376	0.0171062	0.373637	3.33488	GO:0006355 regulation of transcription, DNA-dependent; GO:0005622 intracellular; GO:0003677 DNA binding; GO:0046872 metal ion binding; GO:0003676 nucleic acid binding; GO:0006351 transcription, DNA-templated; GO:0008150 biological_process; GO:0005575 cellular_component; GO:0005634 nucleus	ENSG00000167785	ENST00000601372
ZNF572	zinc finger protein 572 [Source:HGNC Symbol;Acc:26758]	8	9.99298	1.5643	2.95735	0.00258793	0.037064	0.519208	3.01287	GO:0006355 regulation of transcription, DNA-dependent; GO:0003677 DNA binding; GO:0046872 metal ion binding; GO:0006351 transcription, DNA-templated; GO:0005634 nucleus	ENSG00000180938	ENST00000319286
ZRANB1	zinc finger, RAN-binding domain containing 1 [Source:HGNC Symbol;Acc:18224]	10	35.5282	-1.2494	0.420622	5.6546e-06	0.000411173	0.275265	-4.53891	GO:0071947 protein deubiquitination involved in ubiquitin-dependent protein catabolic process; GO:1990168 protein K33-linked deubiquitination; GO:0035523 protein K29-linked deubiquitination; GO:0070536 protein K63-linked deubiquitination; GO:0030177 positive regulation of Wnt signaling pathway; GO:0070530 K63-linked polyubiquitin binding; GO:0004843 ubiquitin-specific protease activity; GO:001647…	ENSG00000019995	ENST00000359653
ZSCAN26	NA	6	10.9645	1.42306	2.68153	0.00116786	0.0213017	0.43832	3.24661	NA	NA	NA

## Sheet: ALA
Differentially expressed genes (DEGs) in the differentiated colon adenocarcinoma cell line, Caco-2, in response to in vitro gastrointestinal digested bovine ALA OPN (P-adj < 0.05, and |log2FC| > 1),
Gene	Gene_description	chrom	baseMean	log2FC	Fold Change	pvalue	padj	lfcSE	stat	GO_info	Gene_stable_ID	Transcript_stable_ID
IRS2	insulin receptor substrate 2 [Source:HGNC Symbol;Acc:6126]	13	21.9986	1.33702	2.52629	7.76e-06	0.0377056	0.298988	4.47182	GO:0002903 negative regulation of B cell apoptotic process; GO:0010907 positive regulation of glucose metabolic process; GO:0010748 negative regulation of plasma membrane long-chain fatty acid transport; GO:0048011 neurotrophin TRK receptor signaling pathway; GO:0032000 positive regulation of fatty acid beta-oxidation; GO:0030890 positive regulation of B cell proliferation; GO:0046326 positive re…	ENSG00000185950	ENST00000375856
G6PC	glucose-6-phosphatase, catalytic subunit [Source:HGNC Symbol;Acc:4056]	17	36.0242	1.19791	2.29407	1.17e-07	0.0015152	0.226092	5.29832	GO:0008645 hexose transport; GO:0046415 urate metabolic process; GO:0008202 steroid metabolic process; GO:0015760 glucose-6-phosphate transport; GO:0004346 glucose-6-phosphatase activity; GO:0005980 glycogen catabolic process; GO:0042301 phosphate ion binding; GO:0051156 glucose 6-phosphate metabolic process; GO:0006641 triglyceride metabolic process; GO:0015758 glucose transport; GO:0006094 gluc…	ENSG00000131482	ENST00000592383
DDIT4	DNA-damage-inducible transcript 4 [Source:HGNC Symbol;Acc:24944]	10	280.358	-1.16035	0.447404	8.57e-14	5e-09	0.155517	-7.46127	GO:1901216 positive regulation of neuron death; GO:1902532 negative regulation of intracellular signal transduction; GO:0048011 neurotrophin TRK receptor signaling pathway; GO:0042771 intrinsic apoptotic signaling pathway in response to DNA damage by p53 class mediator; GO:0071889 14-3-3 protein binding; GO:0009968 negative regulation of signal transduction; GO:0010801 negative regulation of pept…	ENSG00000168209	ENST00000307365
CYP1A1	cytochrome P450, family 1, subfamily A, polypeptide 1 [Source:HGNC Symbol;Acc:2595]	15	218.09	-1.23002	0.426311	2.38e-22	2.78e-17	0.126493	-9.72402	GO:0097267 omega-hydroxylase P450 pathway; GO:0070576 vitamin D 24-hydroxylase activity; GO:0019373 epoxygenase P450 pathway; GO:0070330 aromatase activity; GO:0017144 drug metabolic process; GO:0006805 xenobiotic metabolic process; GO:0042359 vitamin D metabolic process; GO:0019369 arachidonic acid metabolic process; GO:0019825 oxygen binding; GO:0016705 oxidoreductase activity, acting on paired…	ENSG00000140465	ENST00000379727
TIPARP	TCDD-inducible poly(ADP-ribose) polymerase [Source:HGNC Symbol;Acc:23696]	3	21.7041	-1.66725	0.314853	7.07e-06	0.0358831	0.371203	-4.49147	GO:0060325 face morphogenesis; GO:0044236 multicellular organismal metabolic process; GO:0008210 estrogen metabolic process; GO:0008209 androgen metabolic process; GO:0003950 NAD+ ADP-ribosyltransferase activity; GO:0001570 vasculogenesis; GO:0060021 palate development; GO:0048705 skeletal system morphogenesis; GO:0001822 kidney development; GO:0006471 protein ADP-ribosylation; GO:0030097 hemopoi…	ENSG00000163659	ENST00000486483

## Sheet: Similar hOPN and bOPN DEGs
Similar differentially expressed genes (DEGs) in the differentiated colon adenocarcinoma cell line, Caco-2, in response to in vitro gastrointestinal digested human milk OPN and bovine milk OPN (P-adj < 0.05, and |log2FC| > 1),
Gene	Fold Change
	Human	Bovine
ABALON	0.449217	0.497528
ACIN1	0.439296	0.439296
ANKRD17	0.430403	0.430403
APAF1	0.428814	0.428814
ARHGEF11	2.85508	2.70534
ARID3A	0.465468	0.46466
ARL5B	0.441235	0.462183
ARRDC3	5.11234	2.65157
ATG12	0.429414	0.493425
B9D1	2.97299	2.41638
BMP2	0.162799	0.220583
BMP2K	2.37821	2.63713
BORCS7	2.4415	2.85234
C12orf49	0.399228	0.465742
CAVIN1	0.39859	0.470676
CCDC186	0.415182	0.354413
CHD1	0.184671	0.37847
CYCS	0.309687	0.408121
CYP1A1	0.486619	0.451058
DGKZ	2.85911	2.80527
DIDO1	0.298051	0.304506
DUSP3	2.18159	2.23204
DUSP8	0.264908	0.35499
ENC1	2.30464	2.10589
ENO3	2.18125	2.36767
ERBIN	0.411278	0.466462
ERF	0.431167	0.479715
FANCF	2.04958	2.48655
G6PC	2.6331	2.02282
GAL	2.63792	2.36822
GGT1	2.06286	2.15753
GTF3C4	0.497993	0.478261
HBEGF	0.394692	0.449739
HDGFL2	2.09358	2.66738
HSD3B1	2.16567	2.06386
HSPB8	0.186151	0.181079
HSPE1	2.18313	2.16108
ILF2	2.04291	2.23818
INTS5	3.27821	3.42596
IPO9	0.232578	0.267803
JADE1	4.09978	2.79436
JUN	0.366775	0.482585
KCNK6	0.391807	0.406286
KCNQ1OT1	0.216297	0.236176
KIFC1	2.12893	2.45589
KPNA4	0.311571	0.246867
LARP1	0.465313	0.494395
LDLR	0.355097	0.394688
LINC01277	0.359575	0.485948
MAFF	0.345407	0.38243
MAPKBP1	0.270673	0.322854
MED7	2.36467	2.03859
MFSD14C	2.16885	2.73787
MICALL2	2.29833	2.09542
MIR22HG	0.429865	0.44249
MSL1	0.362464	0.489133
MTFMT	3.14371	3.02083
MUC19	4.10841	2.86595
MYCN	2.04124	2.17925
MYZAP	0.416788	0.38661
NAGA	2.55525	2.31665
NDFIP1	2.31593	2.24169
NDRG1	3.54261	3.14087
NEAT1	0.329296	0.270074
NEDD4	2.05015	0.461965
NFKBIA	0.449285	0.483066
NIT2	2.73148	2.4131
NOP10	2.01705	2.05928
NOS2	2.94583	2.59439
OSBPL8	0.294891	0.261991
OSR2	2.53415	3.33696
OVOL1	0.481263	0.487739
PABPC4	2.29494	2.40387
PANK3	0.361817	0.422665
PCF11	0.34971	0.24954
PCYOX1	0.323487	0.388731
PDGFA	2.23545	2.02676
PELI1	0.427889	0.381712
PHLDA1	0.398848	0.414953
PHTF2	0.389215	0.462088
PIM1	2.14409	2.13342
PINK1-AS	0.307966	0.32113
PIP5K1A	0.297568	0.287527
PLEKHB2	0.449882	0.455085
PNRC1	0.410465	0.459908
PPP1R15A	0.295844	0.351944
RAP2A	0.439206	0.458116
RASA4	0.315749	0.253706
RASA4DP	0.296795	0.235742
RBBP6	0.390866	0.493184
RBM14	2.85905	2.91831
RNF6	0.435724	0.442995
RORA-AS1	0.476179	0.494451
RRS1	2.33204	2.06993
RTKN2	0.333331	0.404643
SC5D	0.300016	0.3987
SERTAD2	0.313432	0.257953
SH3RF2	2.3136	2.33038
SLC25A15	2.11752	2.35835
SLC2A2	2.59294	2.95367
SLC38A2	0.31456	0.39578
SLC5A3	0.397709	0.377422
SMURF1	0.299697	0.36937
SNTB2	0.481758	0.496885
SOX9-AS1	0.468091	0.43894
SPRY1	2.23481	2.48059
STOX1	2.18454	2.58695
SUPT6H	0.469734	0.432123
TEFM	2.73225	2.39651
TFAP2C	0.43274	0.436313
THNSL1	2.79111	3.0584
TIPARP	0.211833	0.23948
TMEM267	3.5711	5.82035
TOM1L1	2.17479	2.65148
TSC22D2	0.427951	0.417911
TTC13	2.8115	4.76483
TYMS	2.79818	2.17276
USP53	0.412016	0.394363
USP7	0.425643	0.443749
UTP25	2.65863	2.29056
VPS29	2.00085	2.0201
WDR53	3.19813	4.7878
WDR70	3.26835	4.08569
XPOT	0.304101	0.326499
YIF1B	2.12581	2.72051
ZBTB38	0.422232	0.388054
ZBTB7A	0.396284	0.38439
ZMYM5	0.467768	0.470015
ZNF239	2.62714	2.40141
ZRANB1	0.463066	0.420622
ZSCAN26	4.35098	2.68153
