# Supplementary material for: The Effect of Human and Bovine Milk Osteopontin on Intestinal Caco-2 Cells: A Transcriptome Comparison
Source: Nutrients. 2023 Feb 25;15(5):1166. doi: 10.3390/nu15051166 (PMC10005736; doi:10.3390/nu15051166)
Supplement: Supplementary file 1 [file nutrients-15-01166-s001.zip › Table S2.xlsx]

## Sheet: Protein ubiquitination
Protein ubiquitination		GO:0016567
Human milk OPN			Bovine milk OPN
Symbol	Gene Name		Symbol	Gene Name
NEDD4	neural precursor cell expressed, developmentally down-regulated 4, E3 ubiquitin protein ligase		CBLL1	Cbl proto-oncogene-like 1, E3 ubiquitin protein ligase
RBBP6	retinoblastoma binding protein 6		ENC1	ectodermal-neural cortex 1 (with BTB domain)
SH3RF2	SH3 domain containing ring finger 2		FBXO6	F-box protein 6
SMURF1	SMAD specific E3 ubiquitin protein ligase 1		KLHL36	kelch-like family member 36
WSB1	WD repeat and SOCS box containing 1		MED7	mediator complex subunit 7
ENC1	ectodermal-neural cortex 1 (with BTB domain)		NEDD4	neural precursor cell expressed, developmentally down-regulated 4, E3 ubiquitin protein ligase
KLHL17	kelch like family member 17		NUB1	negative regulator of ubiquitin-like proteins 1
MED7	mediator complex subunit 7		RBBP6	retinoblastoma binding protein 6
RNF6	ring finger protein (C3H2C3 type) 6		RNF6	ring finger protein (C3H2C3 type) 6
TRIM32	tripartite motif containing 32		SH3RF2	SH3 domain containing ring finger 2
USP7	ubiquitin specific peptidase 7 (herpes virus-associated) [Source:HGNC Symbol;Acc:12630]		SMURF1	SMAD specific E3 ubiquitin protein ligase 1
			UBA6	ubiquitin-like modifier activating enzyme 6
			USP7	ubiquitin specific peptidase 7 (herpes virus-associated) [Source:HGNC Symbol;Acc:12630]

## Sheet: Regulation of trancription
Regulation of transcription from RNA polymerase II					GO:0006357
Human milk OPN									Bovine milk OPN
Symbol	Gene Name								Symbol	Gene Name
ADNP	activity dependent neuroprotector homeobox								ARID3A	AT-rich interaction domain 3A
ANKRD1	ankyrin repeat domain 1								E2F3	E2F transcription factor 3
ARID1B	AT-rich interaction domain 1B								ERF	ETS2 repressor factor
ARID3A	AT-rich interaction domain 3A								GATA6	GATA binding protein 6
BCL7B	BAF chromatin remodeling complex subunit BCL7B								HDGFL2	HDGF like 2
BRD3	bromodomain containing 3								JUN	Jun proto-oncogene, AP-1 transcription factor subunit
BRWD3	bromodomain and WD repeat domain containing 3								MAFF	MAF bZIP transcription factor F
CHD1	chromodomain helicase DNA binding protein 1								MAGED1	MAGE family member D1
CREBRF	CREB3 regulatory factor								MYCN	MYCN proto-oncogene, bHLH transcription factor
DDX17	DEAD-box helicase 17								SOS1	SOS Ras/Rac guanine nucleotide exchange factor 1
ERF	ETS2 repressor factor								SP4	Sp4 transcription factor
FUS	FUS RNA binding protein								TBX4	T-box transcription factor 4
HDGFL2	HDGF like 2								TSC22D2	TSC22 domain family member 2
JADE1	jade family PHD finger 1								CHD1	chromodomain helicase DNA binding protein 1
JMJD1C	jumonji domain containing 1C								CHD4	chromodomain helicase DNA binding protein 4
JUN	Jun proto-oncogene, AP-1 transcription factor subunit								CCNT2	cyclin T2
LBX2	ladybird homeobox 2								EPC2	enhancer of polycomb homolog 2
MAFF	MAF bZIP transcription factor F								FOXA1	forkhead box A1
MED7	mediator complex subunit 7								HHEX	hematopoietically expressed homeobox
MEF2D	myocyte enhancer factor 2D								HES6	hes family bHLH transcription factor 6
MYCN	MYCN proto-oncogene, bHLH transcription factor								JADE1	jade family PHD finger 1
OSR2	odd-skipped related transciption factor 2								MED15	mediator complex subunit 15
OVOL1	ovo like transcriptional repressor 1								MED7	mediator complex subunit 7
PRDM1	PR/SET domain 1								OSR2	odd-skipped related transciption factor 2
STOX1	storkhead box 1								OVOL1	ovo like transcriptional repressor 1
TFAP2C	transcription factor AP-2 gamma								SAFB	scaffold attachment factor B
TSC22D2	TSC22 domain family member 2								SPEN	spen family transcriptional repressor
ZBTB43	zinc finger and BTB domain containing 43								STOX1	storkhead box 1
ZBTB7A	zinc finger and BTB domain containing 7A								TFAP2C	transcription factor AP-2 gamma
ZNF23	zinc finger protein 23								TADA2A	transcriptional adaptor 2A
ZNF239	zinc finger protein 239								ZBTB7A	zinc finger and BTB domain containing 7A
ZNF697	zinc finger protein 697								ZBTB8A	zinc finger and BTB domain containing 8A
ZNF841	zinc finger protein 841								ZSCAN26	zinc finger and SCAN domain containing 26
ZSCAN20	zinc finger and SCAN domain containing 20								ZNF124	zinc finger protein 124
ZSCAN26	zinc finger and SCAN domain containing 26								ZNF160	zinc finger protein 160
									ZNF239	zinc finger protein 239
									ZNF544	zinc finger protein 544
									ZNF558	zinc finger protein 558
									ZNF572	zinc finger protein 572
									ZHX3	zinc fingers and homeoboxes 3

## Sheet: DNA Helicase
DNA helicase activity		GO:0003678
Human milk OPN			Bovine milk OPN
Symbol	Gene Name		Symbol	Gene Name
CHD1	chromodomain helicase DNA binding protein 1		DNA2	DNA replication helicase/nuclease 2
			CHD1	chromodomain helicase DNA binding protein 1
			CHD4	chromodomain helicase DNA binding protein 4
			CHD7	chromodomain helicase DNA binding protein 7
			MCM8	minichromosome maintenance complex component 8

## Sheet: DNA binding
DNA Binding	GO:0003677
Human milk OPN			Bovine milk OPN
Symbol	Gene Name		Symbol	Gene Name
ARID1B	AT-rich interaction domain 1B		APLP2	amyloid beta precursor like protein 2
ARID3A	AT-rich interaction domain 3A		ARID3A	AT-rich interaction domain 3A
ERF	ETS2 repressor factor		ASH1L	ASH1 like histone lysine methyltransferase
FUS	FUS RNA binding protein		ASXL2	ASXL transcriptional regulator 2
JUN	Jun proto-oncogene, AP-1 transcription factor subunit		CHD1	chromodomain helicase DNA binding protein 1
LUC7L3	LUC7 like 3 pre-mRNA splicing factor		CHD4	chromodomain helicase DNA binding protein 4
MAFF	MAF bZIP transcription factor F		CHD7	chromodomain helicase DNA binding protein 7
MYCN	MYCN proto-oncogene, bHLH transcription factor		DNA2	DNA replication helicase/nuclease 2
PRDM1	PR/SET domain 1		FOXA1	forkhead box A1
STN1	STN1 subunit of CST complex		GATA6	GATA binding protein 6
ADNP	activity dependent neuroprotector homeobox		GTF3C4	general transcription factor IIIC subunit 4
CHD1	chromodomain helicase DNA binding protein 1		HES6	hes family bHLH transcription factor 6
GTF3C4	general transcription factor IIIC subunit 4		HHEX	hematopoietically expressed homeobox
ILF2	interleukin enhancer binding factor 2		ILF2	interleukin enhancer binding factor 2
LBX2	ladybird homeobox 2		IMPDH2	inosine monophosphate dehydrogenase 2
MEF2D	myocyte enhancer factor 2D		JUN	Jun proto-oncogene, AP-1 transcription factor subunit
OVOL1	ovo like transcriptional repressor 1		MAFF	MAF bZIP transcription factor F
STOX1	storkhead box 1		MCM8	minichromosome maintenance 8 homologous recombination repair factor
TFAP2C	transcription factor AP-2 gamma		MYCN	MYCN proto-oncogene, bHLH transcription factor
ZBTB38	zinc finger and BTB domain containing 38		NUP153	nucleoporin 153
ZBTB43	zinc finger and BTB domain containing 43		POLR1A	RNA polymerase I subunit A
ZBTB7A	zinc finger and BTB domain containing 7A		RNF6	ring finger protein 6
ZSCAN20	zinc finger and SCAN domain containing 20		SOS1	SOS Ras/Rac guanine nucleotide exchange factor 1
ZNF23	zinc finger protein 23		SPEN	spen family transcriptional repressor
ZNF239	zinc finger protein 239		SUPT6H	SPT6 homolog, histone chaperone and transcription elongation factor
ZNF697	zinc finger protein 697		TADA2A	transcriptional adaptor 2A
ZNF841	zinc finger protein 841		TBX4	T-box transcription factor 4
			TFAP2C	transcription factor AP-2 gamma
			TTF2	transcription termination factor 2
			ZBTB7A	zinc finger and BTB domain containing 7A
			ZHX3	zinc fingers and homeoboxes 3
			ZNF124	zinc finger protein 124
			ZNF239	zinc finger protein 239
			ZNF512B	zinc finger protein 512B

## Sheet: Cysteine-type deubiquitinase 
Cysteine-type deubiquitinase activity		GO:0004843
Human milk OPN			Bovine milk OPN
Symbol	Gene Name		Symbol	Gene Name
YOD1	YOD1 deubiquitinase		USP14	ubiquitin specific peptidase 14
USP53	ubiquitin specific peptidase 53		USP24	ubiquitin specific peptidase 24
USP7	ubiquitin specific peptidase 7		USP34	ubiquitin specific peptidase 34
ZRANB1	zinc finger RANBP2-type containing 1		USP53	ubiquitin specific peptidase 53
			USP7	ubiquitin specific peptidase 7
			ZRANB1	zinc finger RANBP2-type containing 1

## Sheet: mRNA surveillance 
mRNA surveillance pathway		hsa03015
Human milk OPN			Bovine milk OPN
Symbol	Gene Name		Symbol	Gene Name
FUS	FUS RNA binding protein		ACIN1	apoptotic chromatin condensation inducer 1
PCF11	PCF11 cleavage and polyadenylation factor subunit		PCF11	PCF11 cleavage and polyadenylation factor subunit
ACIN1	apoptotic chromatin condensation inducer 1		PABPC4	poly(A) binding protein cytoplasmic 4
NCBP2	nuclear cap binding protein subunit 2
PABPC4	poly(A) binding protein cytoplasmic 4

## Sheet: Spliceosome
Spliceosome		hsa03040
Human milk OPN			Bovine milk OPN
Symbol	Gene Name		Symbol	Gene Name
FUS	FUS RNA binding protein		ACIN1	apoptotic chromatin condensation inducer 1
ACIN1	apoptotic chromatin condensation inducer 1
HNRNPM	heterogeneous nuclear ribonucleoprotein M
NCBP2	nuclear cap binding protein subunit 2
SRSF7	serine and arginine rich splicing factor 7
