# Supplementary material for: The Effect of Human and Bovine Milk Osteopontin on Intestinal Caco-2 Cells: A Transcriptome Comparison
Source: Nutrients. 2023 Feb 25;15(5):1166. doi: 10.3390/nu15051166 (PMC10005736; doi:10.3390/nu15051166)
Supplement: Supplementary file 1 [file nutrients-15-01166-s001.zip › Table S3.xlsx]

## Sheet: Ark2
Comparison of the overlapping DEGs for the OPN treatments and the Donovan et al. 2017 study
Symbol	Human OPN	Bovine OPN	Molecular function
HNRNPM	+	-	GO:0003723	RNA binding
ESCO2	+	-	GO:0008080	N-acetyltransferase activity
TRIM37	+	-	GO:0061630	Ubiquitin protein ligase activity
TLE4	+	-	GO:0003714	Transcription corepressor activity
SLC25A45	+	-	GO:0022857	Transmembrane transporter activity
PDLIM5	+	-	GO:0003779	Actin binding
BRD3	+	-	GO:0003682	Chromatin binding
NEAT1	+	+	N.A.
HSPB8	+	+	GO:0042803	Protein homodimerization activity
SNTB2	+	+	GO:0003723	RNA binding
DUSP3	+	+	GO:0016791	Phosphatase activity
TYMS	+	+	GO:0004799	Thymidylate synthase activity
SLC5A3	+	+	GO:0005412	Glucose:sodium symporter activity
ZBTB38	+	+	GO:0003700	DNA-binding transcription factor activity
HNRNPH3	-	+	GO:0003723	RNA binding
DDIT4	-	+	GO:1902532	Negative regulation of intracellular signal transduction
POLD3	-	+	GO:0003887	DNA-directed DNA polymerase activity
LRP6	-	+	GO:0005041	Low-density lipoprotein particle receptor activity
EEF2	-	+	GO:0003924	GTPase activity
SAFB	-	+	GO:0003682	Chromatin binding
STEAP3	-	+	GO:0046872	Metal ion binding
RND3	-	+	GO:0003924	GTPase activity
MED15	-	+	GO:0003712	Transcription coregulator activity
UTRN	-	+	GO:0003779	Actin binding
RAB23	-	+	GO:0003924	GTPase activity
SYNCRIP	-	+	GO:0003723	RNA binding
PHACTR2	-	+	GO:0003779	Actin binding
FKBP9	-	+	GO:0003755	peptidyl-prolyl cis-trans isomerase activity
PPP1R9A	-	+	GO:0051015	Actin filament binding
BICD2	-	+	GO:0008093	Cytoskeletal anchor activity
ROGDI	-	+	GO:0005515	Protein binding
FN1	-	+	GO:0005201	Extracellular matrix structural constituent
TNS1	-	+	GO:0003723	RNA binding
